# Supplementary material for: Research on risk assessment model and simulation of online group polarization in emergencies
Source: PLoS One. 2024 Jun 17;19(6):e0305552. doi: 10.1371/journal.pone.0305552 (PMC11182558; doi:10.1371/journal.pone.0305552)
Supplement: S1 File — (ALP) [file pone.0305552.s011.alp]

<?xml version="1.0" encoding="UTF-8"?>
<!--
*************************************************
	         AnyLogic Project File 
*************************************************	         
-->
<AnyLogicWorkspace WorkspaceVersion="1.9" AnyLogicVersion="8.7.0.202011181904" AlpVersion="8.7.0">
<Model>
	<Id>1656569257800</Id>
	<Name><![CDATA[Model1]]></Name>
	<EngineVersion>6</EngineVersion>
	<JavaPackageName><![CDATA[model1]]></JavaPackageName>
	<ModelTimeUnit><![CDATA[Day]]></ModelTimeUnit>
	<ActiveObjectClasses>
		<!--   =========   Active Object Class   ========  -->
		<ActiveObjectClass>
			<Id>1656569257806</Id>
			<Name><![CDATA[Main]]></Name>
			<ClientAreaTopLeft><X>0</X><Y>0</Y></ClientAreaTopLeft>
			<Generic>false</Generic>
			<GenericParameter>
				<Id>1656569257804</Id>
				<Name><![CDATA[1656569257804]]></Name>
				<GenericParameterValue Class="CodeValue">
					<Code><![CDATA[T extends Agent]]></Code>
				</GenericParameterValue>
				<GenericParameterLabel><![CDATA[泛型参数：]]></GenericParameterLabel>
			</GenericParameter>
			<FlowChartsUsage>ENTITY</FlowChartsUsage>
			<SamplesToKeep>100</SamplesToKeep>
			<LimitNumberOfArrayElements>false</LimitNumberOfArrayElements>
			<ElementsLimitValue>100</ElementsLimitValue>
			<MakeDefaultViewArea>true</MakeDefaultViewArea>
			<SceneGridColor/>
			<SceneBackgroundColor/>
			<SceneSkybox>null</SceneSkybox>
			<AgentProperties>
	 			<SpaceType>CONTINUOUS</SpaceType>			
				<EnvironmentDefinesInitialLocation>true</EnvironmentDefinesInitialLocation>
				<RotateAnimationTowardsMovement>true</RotateAnimationTowardsMovement>
				<RotateAnimationVertically>false</RotateAnimationVertically>
				<VelocityCode Class="CodeUnitValue">
					<Code><![CDATA[10]]></Code>
					<Unit Class="SpeedUnits"><![CDATA[MPS]]></Unit>
				</VelocityCode>
				<PhysicalLength Class="CodeUnitValue">
					<Code><![CDATA[1]]></Code>
					<Unit Class="LengthUnits"><![CDATA[METER]]></Unit>
				</PhysicalLength>
				<PhysicalWidth Class="CodeUnitValue">
					<Code><![CDATA[1]]></Code>
					<Unit Class="LengthUnits"><![CDATA[METER]]></Unit>
				</PhysicalWidth>
				<PhysicalHeight Class="CodeUnitValue">
					<Code><![CDATA[1]]></Code>
					<Unit Class="LengthUnits"><![CDATA[METER]]></Unit>
				</PhysicalHeight>
			</AgentProperties>
			<EnvironmentProperties>
					<EnableSteps>false</EnableSteps>
					<StepDurationCode Class="CodeUnitValue">
						<Code><![CDATA[1.0]]></Code>
						<Unit Class="TimeUnits"><![CDATA[SECOND]]></Unit>
					</StepDurationCode>
					<SpaceType>CONTINUOUS</SpaceType>
					<WidthCode><![CDATA[500]]></WidthCode>
					<HeightCode><![CDATA[500]]></HeightCode>
					<ZHeightCode><![CDATA[0]]></ZHeightCode>
					<ColumnsCountCode><![CDATA[100]]></ColumnsCountCode>
					<RowsCountCode><![CDATA[100]]></RowsCountCode>
					<NeigborhoodType>MOORE</NeigborhoodType>
					<LayoutType>USER_DEF</LayoutType>
					<LayoutTypeApplyOnStartup>true</LayoutTypeApplyOnStartup>
					<NetworkType>USER_DEF</NetworkType>
					<NetworkTypeApplyOnStartup>true</NetworkTypeApplyOnStartup>
					<ConnectionsPerAgentCode><![CDATA[2]]></ConnectionsPerAgentCode>
					<ConnectionsRangeCode><![CDATA[50]]></ConnectionsRangeCode>
					<NeighborLinkFractionCode><![CDATA[0.95]]></NeighborLinkFractionCode>
					<MCode><![CDATA[10]]></MCode>
			</EnvironmentProperties>
			<DatasetsCreationProperties>
				<AutoCreate>true</AutoCreate>
					<OccurrenceAtTime>true</OccurrenceAtTime>
					<OccurrenceDate>1656576000000</OccurrenceDate>
					<OccurrenceTime Class="CodeUnitValue">
						<Code><![CDATA[0]]></Code>
						<Unit Class="TimeUnits"><![CDATA[DAY]]></Unit>
					</OccurrenceTime>
					<RecurrenceCode Class="CodeUnitValue">
						<Code><![CDATA[1]]></Code>
						<Unit Class="TimeUnits"><![CDATA[DAY]]></Unit>
					</RecurrenceCode>
			</DatasetsCreationProperties>
			<ScaleRuler>
				<Id>1656569257802</Id>
				<Name><![CDATA[scale]]></Name>
				<X>0</X><Y>-150</Y>
				<PublicFlag>false</PublicFlag>
				<PresentationFlag>false</PresentationFlag>
				<ShowLabel>false</ShowLabel>
				<DrawMode>SHAPE_DRAW_2D3D</DrawMode>
				<Length>100</Length>
				<Rotation>0</Rotation>
				<ScaleType>BASED_ON_LENGTH</ScaleType>
				<ModelLength>10</ModelLength>
				<LengthUnits>METER</LengthUnits>
				<Scale>10</Scale>
				<InheritedFromParentAgentType>true</InheritedFromParentAgentType>
			</ScaleRuler>
			<CurrentLevel>1656569257805</CurrentLevel>
			<ConnectionsId>1656569257801</ConnectionsId>
			<Variables>
				<Variable Class="StockVariable">
					<Id>1656569276057</Id>
					<Name><![CDATA[初始用户]]></Name>
					<X>160</X><Y>210</Y>
					<Label><X>-20</X><Y>-20</Y></Label>
					<PublicFlag>false</PublicFlag>
					<PresentationFlag>true</PresentationFlag>
					<ShowLabel>true</ShowLabel>
					<Properties Array="false">
					<EquationStyle>classic</EquationStyle>
					<Width>20</Width>
					<Height>20</Height>
						<InitialValue><![CDATA[0]]></InitialValue>
						<Color/>
					</Properties>
				</Variable>
				<Variable Class="StockVariable">
					<Id>1656569522194</Id>
					<Name><![CDATA[暂无观点]]></Name>
					<X>310</X><Y>210</Y>
					<Label><X>-20</X><Y>-20</Y></Label>
					<PublicFlag>false</PublicFlag>
					<PresentationFlag>true</PresentationFlag>
					<ShowLabel>true</ShowLabel>
					<Properties Array="false">
					<EquationStyle>classic</EquationStyle>
					<Width>20</Width>
					<Height>20</Height>
						<InitialValue><![CDATA[0]]></InitialValue>
						<Color/>
					</Properties>
				</Variable>
				<Variable Class="StockVariable">
					<Id>1656569807261</Id>
					<Name><![CDATA[正面交互]]></Name>
					<X>560</X><Y>120</Y>
					<Label><X>-25</X><Y>-20</Y></Label>
					<PublicFlag>false</PublicFlag>
					<PresentationFlag>true</PresentationFlag>
					<ShowLabel>true</ShowLabel>
					<Properties Array="false">
					<EquationStyle>classic</EquationStyle>
					<Width>20</Width>
					<Height>20</Height>
						<InitialValue><![CDATA[0]]></InitialValue>
						<Color/>
					</Properties>
				</Variable>
				<Variable Class="StockVariable">
					<Id>1656569821909</Id>
					<Name><![CDATA[负面交互]]></Name>
					<X>560</X><Y>270</Y>
					<Label><X>-20</X><Y>-20</Y></Label>
					<PublicFlag>false</PublicFlag>
					<PresentationFlag>true</PresentationFlag>
					<ShowLabel>true</ShowLabel>
					<Properties Array="false">
					<EquationStyle>classic</EquationStyle>
					<Width>20</Width>
					<Height>20</Height>
						<InitialValue><![CDATA[0]]></InitialValue>
						<Color/>
					</Properties>
				</Variable>
				<Variable Class="StockVariable">
					<Id>1656569888225</Id>
					<Name><![CDATA[正向观点]]></Name>
					<X>690</X><Y>120</Y>
					<Label><X>-20</X><Y>-20</Y></Label>
					<PublicFlag>false</PublicFlag>
					<PresentationFlag>true</PresentationFlag>
					<ShowLabel>true</ShowLabel>
					<Properties Array="false">
					<EquationStyle>classic</EquationStyle>
					<Width>20</Width>
					<Height>20</Height>
						<InitialValue><![CDATA[0]]></InitialValue>
						<Color/>
					</Properties>
				</Variable>
				<Variable Class="StockVariable">
					<Id>1656569907779</Id>
					<Name><![CDATA[负向极端]]></Name>
					<X>690</X><Y>270</Y>
					<Label><X>-20</X><Y>-20</Y></Label>
					<PublicFlag>false</PublicFlag>
					<PresentationFlag>true</PresentationFlag>
					<ShowLabel>true</ShowLabel>
					<Properties Array="false">
					<EquationStyle>classic</EquationStyle>
					<Width>20</Width>
					<Height>20</Height>
						<InitialValue><![CDATA[0]]></InitialValue>
						<Color/>
					</Properties>
				</Variable>
				<Variable Class="StockVariable">
					<Id>1656570012454</Id>
					<Name><![CDATA[正面离开讨论]]></Name>
					<X>740</X><Y>40</Y>
					<Label><X>-35</X><Y>-15</Y></Label>
					<PublicFlag>false</PublicFlag>
					<PresentationFlag>true</PresentationFlag>
					<ShowLabel>true</ShowLabel>
					<Properties Array="false">
					<EquationStyle>classic</EquationStyle>
					<Width>20</Width>
					<Height>20</Height>
						<InitialValue><![CDATA[0]]></InitialValue>
						<Color/>
					</Properties>
				</Variable>
				<Variable Class="StockVariable">
					<Id>1656570271167</Id>
					<Name><![CDATA[负面离开讨论]]></Name>
					<X>740</X><Y>340</Y>
					<Label><X>-35</X><Y>-20</Y></Label>
					<PublicFlag>false</PublicFlag>
					<PresentationFlag>true</PresentationFlag>
					<ShowLabel>true</ShowLabel>
					<Properties Array="false">
					<EquationStyle>classic</EquationStyle>
					<Width>20</Width>
					<Height>20</Height>
						<InitialValue><![CDATA[0]]></InitialValue>
						<Color/>
					</Properties>
				</Variable>
				<Variable Class="StockVariable">
					<Id>1656570296779</Id>
					<Name><![CDATA[负向不极端]]></Name>
					<X>690</X><Y>190</Y>
					<Label><X>-35</X><Y>-15</Y></Label>
					<PublicFlag>false</PublicFlag>
					<PresentationFlag>true</PresentationFlag>
					<ShowLabel>true</ShowLabel>
					<Properties Array="false">
					<EquationStyle>classic</EquationStyle>
					<Width>20</Width>
					<Height>20</Height>
						<InitialValue><![CDATA[0]]></InitialValue>
						<Color/>
					</Properties>
				</Variable>
				<Variable Class="Flow">
					<Id>1656569269047</Id>
					<Name><![CDATA[事件吸引用户]]></Name>
					<X>40</X><Y>210</Y>
					<Label><X>-35</X><Y>-20</Y></Label>
					<PublicFlag>false</PublicFlag>
					<PresentationFlag>true</PresentationFlag>
					<ShowLabel>true</ShowLabel>
					<Properties TargetId="1656569276057" External="false" Constant="false" Array="false">
						<Formula><![CDATA[事件默认用户流量*((1-政府应对影响)/(time()+10)/(time()+10))*1000.0]]></Formula>
						<Color/>
						<ValveIndex>1</ValveIndex>
						<Points>
							<Point><X>0</X><Y>0</Y></Point>
							<Point><X>50</X><Y>0</Y></Point>
							<Point><X>120</X><Y>0</Y></Point>
						</Points>
					</Properties>
				</Variable>
				<Variable Class="Flow">
					<Id>1656569500927</Id>
					<Name><![CDATA[参与讨论]]></Name>
					<X>160</X><Y>210</Y>
					<Label><X>-20</X><Y>-20</Y></Label>
					<PublicFlag>false</PublicFlag>
					<PresentationFlag>true</PresentationFlag>
					<ShowLabel>true</ShowLabel>
					<Properties SourceId="1656569276057" TargetId="1656569522194" External="false" Constant="false" Array="false">
						<Formula><![CDATA[delay1(初始用户,1/24.0)]]></Formula>
						<Color/>
						<ValveIndex>1</ValveIndex>
						<Points>
							<Point><X>0</X><Y>0</Y></Point>
							<Point><X>80</X><Y>0</Y></Point>
							<Point><X>150</X><Y>0</Y></Point>
						</Points>
					</Properties>
				</Variable>
				<Variable Class="Flow">
					<Id>1656569795908</Id>
					<Name><![CDATA[flow6]]></Name>
					<X>310</X><Y>210</Y>
					<Label><X>0</X><Y>-20</Y></Label>
					<PublicFlag>false</PublicFlag>
					<PresentationFlag>true</PresentationFlag>
					<ShowLabel>false</ShowLabel>
					<Properties SourceId="1656569522194" TargetId="1656569807261" External="false" Constant="false" Array="false">
						<Formula><![CDATA[暂无观点*信息不确定性/正面交互时间]]></Formula>
						<Color/>
						<ValveIndex>1</ValveIndex>
						<Points>
							<Point><X>0</X><Y>0</Y></Point>
							<Point><X>140</X><Y>-50</Y></Point>
							<Point><X>250</X><Y>-90</Y></Point>
						</Points>
					</Properties>
				</Variable>
				<Variable Class="Flow">
					<Id>1656569811713</Id>
					<Name><![CDATA[flow4]]></Name>
					<X>310</X><Y>210</Y>
					<Label><X>0</X><Y>-20</Y></Label>
					<PublicFlag>false</PublicFlag>
					<PresentationFlag>true</PresentationFlag>
					<ShowLabel>false</ShowLabel>
					<Properties SourceId="1656569522194" TargetId="1656569821909" External="false" Constant="false" Array="false">
						<Formula><![CDATA[暂无观点*信息不确定性/负面交互时间]]></Formula>
						<Color/>
						<ValveIndex>1</ValveIndex>
						<Points>
							<Point><X>0</X><Y>0</Y></Point>
							<Point><X>140</X><Y>30</Y></Point>
							<Point><X>250</X><Y>60</Y></Point>
						</Points>
					</Properties>
				</Variable>
				<Variable Class="Flow">
					<Id>1656569872687</Id>
					<Name><![CDATA[flow9]]></Name>
					<X>560</X><Y>120</Y>
					<Label><X>0</X><Y>-20</Y></Label>
					<PublicFlag>false</PublicFlag>
					<PresentationFlag>true</PresentationFlag>
					<ShowLabel>false</ShowLabel>
					<Properties SourceId="1656569807261" TargetId="1656569888225" External="false" Constant="false" Array="false">
						<Formula><![CDATA[正面交互 - flow10 - flow11]]></Formula>
						<Color/>
						<ValveIndex>1</ValveIndex>
						<Points>
							<Point><X>0</X><Y>0</Y></Point>
							<Point><X>70</X><Y>0</Y></Point>
							<Point><X>130</X><Y>0</Y></Point>
						</Points>
					</Properties>
				</Variable>
				<Variable Class="Flow">
					<Id>1656569895165</Id>
					<Name><![CDATA[flow12]]></Name>
					<X>560</X><Y>270</Y>
					<Label><X>0</X><Y>-20</Y></Label>
					<PublicFlag>false</PublicFlag>
					<PresentationFlag>true</PresentationFlag>
					<ShowLabel>false</ShowLabel>
					<Properties SourceId="1656569821909" TargetId="1656569907779" External="false" Constant="false" Array="false">
						<Formula><![CDATA[负面交互/极端观点形成时间]]></Formula>
						<Color/>
						<ValveIndex>1</ValveIndex>
						<Points>
							<Point><X>0</X><Y>0</Y></Point>
							<Point><X>70</X><Y>0</Y></Point>
							<Point><X>130</X><Y>0</Y></Point>
						</Points>
					</Properties>
				</Variable>
				<Variable Class="Flow">
					<Id>1656569981407</Id>
					<Name><![CDATA[flow8]]></Name>
					<X>560</X><Y>270</Y>
					<Label><X>0</X><Y>-20</Y></Label>
					<PublicFlag>false</PublicFlag>
					<PresentationFlag>true</PresentationFlag>
					<ShowLabel>false</ShowLabel>
					<Properties SourceId="1656569821909" TargetId="1656569807261" External="false" Constant="false" Array="false">
						<Formula><![CDATA[负面交互*情感引导影响/情感转换时间]]></Formula>
						<Color/>
						<ValveIndex>1</ValveIndex>
						<Points>
							<Point><X>0</X><Y>0</Y></Point>
							<Point><X>0</X><Y>-70</Y></Point>
							<Point><X>0</X><Y>-150</Y></Point>
						</Points>
					</Properties>
				</Variable>
				<Variable Class="Flow">
					<Id>1656570175273</Id>
					<Name><![CDATA[flow7]]></Name>
					<X>560</X><Y>120</Y>
					<Label><X>0</X><Y>-20</Y></Label>
					<PublicFlag>false</PublicFlag>
					<PresentationFlag>true</PresentationFlag>
					<ShowLabel>false</ShowLabel>
					<Properties SourceId="1656569807261" TargetId="1656570012454" External="false" Constant="false" Array="false">
						<Formula><![CDATA[正面交互*time()/100.0]]></Formula>
						<Color/>
						<ValveIndex>1</ValveIndex>
						<Points>
							<Point><X>0</X><Y>0</Y></Point>
							<Point><X>0</X><Y>-50</Y></Point>
							<Point><X>0</X><Y>-80</Y></Point>
							<Point><X>180</X><Y>-80</Y></Point>
						</Points>
					</Properties>
				</Variable>
				<Variable Class="Flow">
					<Id>1656570209839</Id>
					<Name><![CDATA[flow15]]></Name>
					<X>690</X><Y>120</Y>
					<Label><X>0</X><Y>-20</Y></Label>
					<PublicFlag>false</PublicFlag>
					<PresentationFlag>true</PresentationFlag>
					<ShowLabel>false</ShowLabel>
					<Properties SourceId="1656569888225" TargetId="1656570012454" External="false" Constant="false" Array="false">
						<Formula><![CDATA[正向观点*time()/100.0]]></Formula>
						<Color/>
						<ValveIndex>1</ValveIndex>
						<Points>
							<Point><X>0</X><Y>0</Y></Point>
							<Point><X>0</X><Y>-50</Y></Point>
							<Point><X>0</X><Y>-80</Y></Point>
							<Point><X>50</X><Y>-80</Y></Point>
						</Points>
					</Properties>
				</Variable>
				<Variable Class="Flow">
					<Id>1656570433424</Id>
					<Name><![CDATA[flow5]]></Name>
					<X>560</X><Y>270</Y>
					<Label><X>0</X><Y>-20</Y></Label>
					<PublicFlag>false</PublicFlag>
					<PresentationFlag>true</PresentationFlag>
					<ShowLabel>false</ShowLabel>
					<Properties SourceId="1656569821909" TargetId="1656570271167" External="false" Constant="false" Array="false">
						<Formula><![CDATA[负面交互*time()/100.0]]></Formula>
						<Color/>
						<ValveIndex>1</ValveIndex>
						<Points>
							<Point><X>0</X><Y>0</Y></Point>
							<Point><X>0</X><Y>40</Y></Point>
							<Point><X>0</X><Y>70</Y></Point>
							<Point><X>180</X><Y>70</Y></Point>
						</Points>
					</Properties>
				</Variable>
				<Variable Class="Flow">
					<Id>1656570474756</Id>
					<Name><![CDATA[flow16]]></Name>
					<X>690</X><Y>270</Y>
					<Label><X>0</X><Y>-20</Y></Label>
					<PublicFlag>false</PublicFlag>
					<PresentationFlag>true</PresentationFlag>
					<ShowLabel>false</ShowLabel>
					<Properties SourceId="1656569907779" TargetId="1656570271167" External="false" Constant="false" Array="false">
						<Formula><![CDATA[负向极端*time()/100.0/极端观点消退时间]]></Formula>
						<Color/>
						<ValveIndex>1</ValveIndex>
						<Points>
							<Point><X>0</X><Y>0</Y></Point>
							<Point><X>0</X><Y>40</Y></Point>
							<Point><X>0</X><Y>70</Y></Point>
							<Point><X>50</X><Y>70</Y></Point>
						</Points>
					</Properties>
				</Variable>
				<Variable Class="Flow">
					<Id>1656570512292</Id>
					<Name><![CDATA[flow17]]></Name>
					<X>690</X><Y>190</Y>
					<Label><X>0</X><Y>-20</Y></Label>
					<PublicFlag>false</PublicFlag>
					<PresentationFlag>true</PresentationFlag>
					<ShowLabel>false</ShowLabel>
					<Properties SourceId="1656570296779" TargetId="1656570271167" External="false" Constant="false" Array="false">
						<Formula><![CDATA[负向不极端*time()/200.0]]></Formula>
						<Color/>
						<ValveIndex>1</ValveIndex>
						<Points>
							<Point><X>0</X><Y>0</Y></Point>
							<Point><X>100</X><Y>0</Y></Point>
							<Point><X>150</X><Y>0</Y></Point>
							<Point><X>150</X><Y>150</Y></Point>
							<Point><X>50</X><Y>150</Y></Point>
						</Points>
					</Properties>
				</Variable>
				<Variable Class="Flow">
					<Id>1656570565097</Id>
					<Name><![CDATA[flow19]]></Name>
					<X>695</X><Y>270</Y>
					<Label><X>0</X><Y>-20</Y></Label>
					<PublicFlag>false</PublicFlag>
					<PresentationFlag>true</PresentationFlag>
					<ShowLabel>false</ShowLabel>
					<Properties SourceId="1656569907779" TargetId="1656570296779" External="false" Constant="false" Array="false">
						<Formula><![CDATA[负向极端*降热度影响/极端观点消退时间]]></Formula>
						<Color/>
						<ValveIndex>1</ValveIndex>
						<Points>
							<Point><X>-5</X><Y>0</Y></Point>
							<Point><X>50</X><Y>0</Y></Point>
							<Point><X>77</X><Y>0</Y></Point>
							<Point><X>-5</X><Y>-80</Y></Point>
						</Points>
					</Properties>
				</Variable>
				<Variable Class="Flow">
					<Id>1656570616324</Id>
					<Name><![CDATA[flow14]]></Name>
					<X>560</X><Y>270</Y>
					<Label><X>0</X><Y>-20</Y></Label>
					<PublicFlag>false</PublicFlag>
					<PresentationFlag>true</PresentationFlag>
					<ShowLabel>false</ShowLabel>
					<Properties SourceId="1656569821909" TargetId="1656569888225" External="false" Constant="false" Array="false">
						<Formula><![CDATA[负面交互 - flow12 - flow13]]></Formula>
						<Color/>
						<ValveIndex>1</ValveIndex>
						<Points>
							<Point><X>0</X><Y>0</Y></Point>
							<Point><X>50</X><Y>-60</Y></Point>
							<Point><X>130</X><Y>-150</Y></Point>
						</Points>
					</Properties>
				</Variable>
				<Variable Class="Flow">
					<Id>1656570759450</Id>
					<Name><![CDATA[flow13]]></Name>
					<X>581</X><Y>260</Y>
					<Label><X>0</X><Y>-20</Y></Label>
					<PublicFlag>false</PublicFlag>
					<PresentationFlag>true</PresentationFlag>
					<ShowLabel>false</ShowLabel>
					<Properties SourceId="1656569821909" TargetId="1656570296779" External="false" Constant="false" Array="false">
						<Formula><![CDATA[负面交互*情感引导影响/极端观点消退时间]]></Formula>
						<Color/>
						<ValveIndex>1</ValveIndex>
						<Points>
							<Point><X>-21</X><Y>10</Y></Point>
							<Point><X>60</X><Y>-40</Y></Point>
							<Point><X>109</X><Y>-70</Y></Point>
						</Points>
					</Properties>
				</Variable>
				<Variable Class="Flow">
					<Id>1656570787959</Id>
					<Name><![CDATA[flow10]]></Name>
					<X>560</X><Y>120</Y>
					<Label><X>0</X><Y>-20</Y></Label>
					<PublicFlag>false</PublicFlag>
					<PresentationFlag>true</PresentationFlag>
					<ShowLabel>false</ShowLabel>
					<Properties SourceId="1656569807261" TargetId="1656570296779" External="false" Constant="false" Array="false">
						<Formula><![CDATA[正面交互/情感转换时间]]></Formula>
						<Color/>
						<ValveIndex>1</ValveIndex>
						<Points>
							<Point><X>0</X><Y>0</Y></Point>
							<Point><X>60</X><Y>30</Y></Point>
							<Point><X>130</X><Y>70</Y></Point>
						</Points>
					</Properties>
				</Variable>
				<Variable Class="Flow">
					<Id>1656570813520</Id>
					<Name><![CDATA[flow11]]></Name>
					<X>560</X><Y>120</Y>
					<Label><X>0</X><Y>-20</Y></Label>
					<PublicFlag>false</PublicFlag>
					<PresentationFlag>true</PresentationFlag>
					<ShowLabel>false</ShowLabel>
					<Properties SourceId="1656569807261" TargetId="1656569907779" External="false" Constant="false" Array="false">
						<Formula><![CDATA[randomTrue(负向不极端/(负向极端+0.1)) ? (正面交互*有生活压力影响)/(情感转换时间*极端观点形成时间) : (正面交互*负向不极端/(负向极端+0.1))/(情感转换时间*极端观点形成时间)]]></Formula>
						<Color/>
						<ValveIndex>1</ValveIndex>
						<Points>
							<Point><X>0</X><Y>0</Y></Point>
							<Point><X>50</X><Y>60</Y></Point>
							<Point><X>130</X><Y>150</Y></Point>
						</Points>
					</Properties>
				</Variable>
				<Variable Class="Flow">
					<Id>1656570900019</Id>
					<Name><![CDATA[flow18]]></Name>
					<X>690</X><Y>190</Y>
					<Label><X>0</X><Y>-20</Y></Label>
					<PublicFlag>false</PublicFlag>
					<PresentationFlag>true</PresentationFlag>
					<ShowLabel>false</ShowLabel>
					<Properties SourceId="1656570296779" TargetId="1656569907779" External="false" Constant="false" Array="false">
						<Formula><![CDATA[负向不极端*负向不极端/(负向极端+0.1)*有生活压力影响/极端观点形成时间]]></Formula>
						<Color/>
						<ValveIndex>1</ValveIndex>
						<Points>
							<Point><X>0</X><Y>0</Y></Point>
							<Point><X>0</X><Y>30</Y></Point>
							<Point><X>0</X><Y>80</Y></Point>
						</Points>
					</Properties>
				</Variable>
				<Variable Class="Parameter">
					<Id>1656570972731</Id>
					<Name><![CDATA[事件默认用户流量]]></Name>
					<X>90</X><Y>440</Y>
					<Label><X>10</X><Y>0</Y></Label>
					<PublicFlag>false</PublicFlag>
					<PresentationFlag>true</PresentationFlag>
					<ShowLabel>true</ShowLabel>
					<Properties SaveInSnapshot="true" ModificatorType="STATIC">
						<Type><![CDATA[double]]></Type>
						<UnitType><![CDATA[NONE]]></UnitType>
						<SdArray>false</SdArray>
						<DefaultValue Class="CodeValue">
							<Code><![CDATA[100]]></Code>
						</DefaultValue>
						<ParameterEditor>
							<Id>1656570972729</Id>
							<EditorContolType>TEXT_BOX</EditorContolType>
							<MinSliderValue><![CDATA[0]]></MinSliderValue>
							<MaxSliderValue><![CDATA[100]]></MaxSliderValue>
							<DelimeterType>NO_DELIMETER</DelimeterType>
						</ParameterEditor>
					</Properties>                 
				</Variable>
				<Variable Class="Parameter">
					<Id>1656571001151</Id>
					<Name><![CDATA[政府应对影响]]></Name>
					<X>130</X><Y>490</Y>
					<Label><X>10</X><Y>0</Y></Label>
					<PublicFlag>false</PublicFlag>
					<PresentationFlag>true</PresentationFlag>
					<ShowLabel>true</ShowLabel>
					<Properties SaveInSnapshot="true" ModificatorType="STATIC">
						<Type><![CDATA[double]]></Type>
						<UnitType><![CDATA[NONE]]></UnitType>
						<SdArray>false</SdArray>
						<DefaultValue Class="CodeValue">
							<Code><![CDATA[0.2]]></Code>
						</DefaultValue>
						<ParameterEditor>
							<Id>1656571001149</Id>
							<EditorContolType>TEXT_BOX</EditorContolType>
							<MinSliderValue><![CDATA[0]]></MinSliderValue>
							<MaxSliderValue><![CDATA[100]]></MaxSliderValue>
							<DelimeterType>NO_DELIMETER</DelimeterType>
						</ParameterEditor>
					</Properties>                 
				</Variable>
				<Variable Class="Parameter">
					<Id>1656571039859</Id>
					<Name><![CDATA[信息不确定性]]></Name>
					<X>410</X><Y>440</Y>
					<Label><X>10</X><Y>0</Y></Label>
					<PublicFlag>false</PublicFlag>
					<PresentationFlag>true</PresentationFlag>
					<ShowLabel>true</ShowLabel>
					<Properties SaveInSnapshot="true" ModificatorType="STATIC">
						<Type><![CDATA[double]]></Type>
						<UnitType><![CDATA[NONE]]></UnitType>
						<SdArray>false</SdArray>
						<DefaultValue Class="CodeValue">
							<Code><![CDATA[0.5]]></Code>
						</DefaultValue>
						<ParameterEditor>
							<Id>1656571039857</Id>
							<EditorContolType>TEXT_BOX</EditorContolType>
							<MinSliderValue><![CDATA[0]]></MinSliderValue>
							<MaxSliderValue><![CDATA[100]]></MaxSliderValue>
							<DelimeterType>NO_DELIMETER</DelimeterType>
						</ParameterEditor>
					</Properties>                 
				</Variable>
				<Variable Class="Parameter">
					<Id>1656571059261</Id>
					<Name><![CDATA[正面交互时间]]></Name>
					<X>390</X><Y>490</Y>
					<Label><X>10</X><Y>0</Y></Label>
					<PublicFlag>false</PublicFlag>
					<PresentationFlag>true</PresentationFlag>
					<ShowLabel>true</ShowLabel>
					<Properties SaveInSnapshot="true" ModificatorType="STATIC">
						<Type><![CDATA[]]></Type>
						<UnitType><![CDATA[RATE]]></UnitType>
						<UnitOfValue Class="RateUnits"><![CDATA[PER_DAY]]></UnitOfValue>
						<SdArray>false</SdArray>
						<DefaultValue Class="CodeUnitValue">
							<Code><![CDATA[3]]></Code>
							<Unit Class="RateUnits"><![CDATA[PER_DAY]]></Unit>
						</DefaultValue>
						<ParameterEditor>
							<Id>1656571059259</Id>
							<EditorContolType>UNIT_EDITOR</EditorContolType>
							<MinSliderValue><![CDATA[0]]></MinSliderValue>
							<MaxSliderValue><![CDATA[100]]></MaxSliderValue>
							<DelimeterType>NO_DELIMETER</DelimeterType>
						</ParameterEditor>
					</Properties>                 
				</Variable>
				<Variable Class="Parameter">
					<Id>1656571076177</Id>
					<Name><![CDATA[情感转换时间]]></Name>
					<X>550</X><Y>440</Y>
					<Label><X>10</X><Y>0</Y></Label>
					<PublicFlag>false</PublicFlag>
					<PresentationFlag>true</PresentationFlag>
					<ShowLabel>true</ShowLabel>
					<Properties SaveInSnapshot="true" ModificatorType="STATIC">
						<Type><![CDATA[]]></Type>
						<UnitType><![CDATA[RATE]]></UnitType>
						<UnitOfValue Class="RateUnits"><![CDATA[PER_DAY]]></UnitOfValue>
						<SdArray>false</SdArray>
						<DefaultValue Class="CodeUnitValue">
							<Code><![CDATA[2]]></Code>
							<Unit Class="RateUnits"><![CDATA[PER_DAY]]></Unit>
						</DefaultValue>
						<ParameterEditor>
							<Id>1656571076175</Id>
							<EditorContolType>UNIT_EDITOR</EditorContolType>
							<MinSliderValue><![CDATA[0]]></MinSliderValue>
							<MaxSliderValue><![CDATA[100]]></MaxSliderValue>
							<DelimeterType>NO_DELIMETER</DelimeterType>
						</ParameterEditor>
					</Properties>                 
				</Variable>
				<Variable Class="Parameter">
					<Id>1656571097272</Id>
					<Name><![CDATA[负面交互时间]]></Name>
					<X>590</X><Y>490</Y>
					<Label><X>10</X><Y>0</Y></Label>
					<PublicFlag>false</PublicFlag>
					<PresentationFlag>true</PresentationFlag>
					<ShowLabel>true</ShowLabel>
					<Properties SaveInSnapshot="true" ModificatorType="STATIC">
						<Type><![CDATA[]]></Type>
						<UnitType><![CDATA[RATE]]></UnitType>
						<UnitOfValue Class="RateUnits"><![CDATA[PER_DAY]]></UnitOfValue>
						<SdArray>false</SdArray>
						<DefaultValue Class="CodeUnitValue">
							<Code><![CDATA[1]]></Code>
							<Unit Class="RateUnits"><![CDATA[PER_DAY]]></Unit>
						</DefaultValue>
						<ParameterEditor>
							<Id>1656571097270</Id>
							<EditorContolType>UNIT_EDITOR</EditorContolType>
							<MinSliderValue><![CDATA[0]]></MinSliderValue>
							<MaxSliderValue><![CDATA[100]]></MaxSliderValue>
							<DelimeterType>NO_DELIMETER</DelimeterType>
						</ParameterEditor>
					</Properties>                 
				</Variable>
				<Variable Class="Parameter">
					<Id>1656571113078</Id>
					<Name><![CDATA[情感引导影响]]></Name>
					<X>690</X><Y>440</Y>
					<Label><X>10</X><Y>0</Y></Label>
					<PublicFlag>false</PublicFlag>
					<PresentationFlag>true</PresentationFlag>
					<ShowLabel>true</ShowLabel>
					<Properties SaveInSnapshot="true" ModificatorType="STATIC">
						<Type><![CDATA[double]]></Type>
						<UnitType><![CDATA[NONE]]></UnitType>
						<SdArray>false</SdArray>
						<DefaultValue Class="CodeValue">
							<Code><![CDATA[0.2]]></Code>
						</DefaultValue>
						<ParameterEditor>
							<Id>1656571113076</Id>
							<EditorContolType>TEXT_BOX</EditorContolType>
							<MinSliderValue><![CDATA[0]]></MinSliderValue>
							<MaxSliderValue><![CDATA[100]]></MaxSliderValue>
							<DelimeterType>NO_DELIMETER</DelimeterType>
						</ParameterEditor>
					</Properties>                 
				</Variable>
				<Variable Class="Parameter">
					<Id>1656571134721</Id>
					<Name><![CDATA[有生活压力影响]]></Name>
					<X>730</X><Y>490</Y>
					<Label><X>10</X><Y>0</Y></Label>
					<PublicFlag>false</PublicFlag>
					<PresentationFlag>true</PresentationFlag>
					<ShowLabel>true</ShowLabel>
					<Properties SaveInSnapshot="true" ModificatorType="STATIC">
						<Type><![CDATA[double]]></Type>
						<UnitType><![CDATA[NONE]]></UnitType>
						<SdArray>false</SdArray>
						<DefaultValue Class="CodeValue">
							<Code><![CDATA[0.9]]></Code>
						</DefaultValue>
						<ParameterEditor>
							<Id>1656571134719</Id>
							<EditorContolType>TEXT_BOX</EditorContolType>
							<MinSliderValue><![CDATA[0]]></MinSliderValue>
							<MaxSliderValue><![CDATA[100]]></MaxSliderValue>
							<DelimeterType>NO_DELIMETER</DelimeterType>
						</ParameterEditor>
					</Properties>                 
				</Variable>
				<Variable Class="Parameter">
					<Id>1656571155628</Id>
					<Name><![CDATA[极端观点形成时间]]></Name>
					<X>860</X><Y>440</Y>
					<Label><X>10</X><Y>0</Y></Label>
					<PublicFlag>false</PublicFlag>
					<PresentationFlag>true</PresentationFlag>
					<ShowLabel>true</ShowLabel>
					<Properties SaveInSnapshot="true" ModificatorType="STATIC">
						<Type><![CDATA[]]></Type>
						<UnitType><![CDATA[RATE]]></UnitType>
						<UnitOfValue Class="RateUnits"><![CDATA[PER_DAY]]></UnitOfValue>
						<SdArray>false</SdArray>
						<DefaultValue Class="CodeUnitValue">
							<Code><![CDATA[6]]></Code>
							<Unit Class="RateUnits"><![CDATA[PER_DAY]]></Unit>
						</DefaultValue>
						<ParameterEditor>
							<Id>1656571155626</Id>
							<EditorContolType>UNIT_EDITOR</EditorContolType>
							<MinSliderValue><![CDATA[0]]></MinSliderValue>
							<MaxSliderValue><![CDATA[100]]></MaxSliderValue>
							<DelimeterType>NO_DELIMETER</DelimeterType>
						</ParameterEditor>
					</Properties>                 
				</Variable>
				<Variable Class="Parameter">
					<Id>1656571175977</Id>
					<Name><![CDATA[极端观点消退时间]]></Name>
					<X>870</X><Y>490</Y>
					<Label><X>10</X><Y>0</Y></Label>
					<PublicFlag>false</PublicFlag>
					<PresentationFlag>true</PresentationFlag>
					<ShowLabel>true</ShowLabel>
					<Properties SaveInSnapshot="true" ModificatorType="STATIC">
						<Type><![CDATA[]]></Type>
						<UnitType><![CDATA[RATE]]></UnitType>
						<UnitOfValue Class="RateUnits"><![CDATA[PER_DAY]]></UnitOfValue>
						<SdArray>false</SdArray>
						<DefaultValue Class="CodeUnitValue">
							<Code><![CDATA[7]]></Code>
							<Unit Class="RateUnits"><![CDATA[PER_DAY]]></Unit>
						</DefaultValue>
						<ParameterEditor>
							<Id>1656571175975</Id>
							<EditorContolType>UNIT_EDITOR</EditorContolType>
							<MinSliderValue><![CDATA[0]]></MinSliderValue>
							<MaxSliderValue><![CDATA[100]]></MaxSliderValue>
							<DelimeterType>NO_DELIMETER</DelimeterType>
						</ParameterEditor>
					</Properties>                 
				</Variable>
				<Variable Class="Parameter">
					<Id>1656571194202</Id>
					<Name><![CDATA[降热度影响]]></Name>
					<X>870</X><Y>540</Y>
					<Label><X>10</X><Y>0</Y></Label>
					<PublicFlag>false</PublicFlag>
					<PresentationFlag>true</PresentationFlag>
					<ShowLabel>true</ShowLabel>
					<Properties SaveInSnapshot="true" ModificatorType="STATIC">
						<Type><![CDATA[double]]></Type>
						<UnitType><![CDATA[NONE]]></UnitType>
						<SdArray>false</SdArray>
						<DefaultValue Class="CodeValue">
							<Code><![CDATA[0.4]]></Code>
						</DefaultValue>
						<ParameterEditor>
							<Id>1656571194200</Id>
							<EditorContolType>TEXT_BOX</EditorContolType>
							<MinSliderValue><![CDATA[0]]></MinSliderValue>
							<MaxSliderValue><![CDATA[100]]></MaxSliderValue>
							<DelimeterType>NO_DELIMETER</DelimeterType>
						</ParameterEditor>
					</Properties>                 
				</Variable>
			</Variables>
			<Dependences>
				<Link SourceId="1656570972731" TargetId="1656569269047" Polarity="null">
					<Height>20.0</Height>
					<PolarityPosition>0.95</PolarityPosition>
					<Direction><X>0</X><Y>-230</Y></Direction>
					<Id>1656572092449</Id>
					<Name><![CDATA[事件默认用户流量 - 事件吸引用户]]></Name>
					<X>90</X><Y>440</Y>
					<Label><X>10</X><Y>0</Y></Label>
					<PublicFlag>false</PublicFlag>
					<PresentationFlag>true</PresentationFlag>
					<ShowLabel>false</ShowLabel>
					<Color/>
					<LineWidth>1</LineWidth>
					<Delay>false</Delay>
				</Link>
				<Link SourceId="1656571001151" TargetId="1656569269047" Polarity="null">
					<Height>20.0</Height>
					<PolarityPosition>0.95</PolarityPosition>
					<Direction><X>-40</X><Y>-280</Y></Direction>
					<Id>1656572094437</Id>
					<Name><![CDATA[政府应对影响 - 事件吸引用户]]></Name>
					<X>130</X><Y>490</Y>
					<Label><X>10</X><Y>0</Y></Label>
					<PublicFlag>false</PublicFlag>
					<PresentationFlag>true</PresentationFlag>
					<ShowLabel>false</ShowLabel>
					<Color/>
					<LineWidth>1</LineWidth>
					<Delay>false</Delay>
				</Link>
				<Link SourceId="1656569276057" TargetId="1656569500927" Polarity="null">
					<Height>20.0</Height>
					<PolarityPosition>0.95</PolarityPosition>
					<Direction><X>80</X><Y>0</Y></Direction>
					<Id>1656572218527</Id>
					<Name><![CDATA[初始用户 - 参与讨论]]></Name>
					<X>160</X><Y>210</Y>
					<Label><X>10</X><Y>0</Y></Label>
					<PublicFlag>false</PublicFlag>
					<PresentationFlag>true</PresentationFlag>
					<ShowLabel>false</ShowLabel>
					<Color/>
					<LineWidth>1</LineWidth>
					<Delay>false</Delay>
				</Link>
				<Link SourceId="1656571059261" TargetId="1656569795908" Polarity="null">
					<Height>20.0</Height>
					<PolarityPosition>0.95</PolarityPosition>
					<Direction><X>100</X><Y>-370</Y></Direction>
					<Id>1656572901488</Id>
					<Name><![CDATA[正面交互时间 - flow6]]></Name>
					<X>390</X><Y>490</Y>
					<Label><X>10</X><Y>0</Y></Label>
					<PublicFlag>false</PublicFlag>
					<PresentationFlag>true</PresentationFlag>
					<ShowLabel>false</ShowLabel>
					<Color/>
					<LineWidth>1</LineWidth>
					<Delay>false</Delay>
				</Link>
				<Link SourceId="1656571039859" TargetId="1656569795908" Polarity="null">
					<Height>20.0</Height>
					<PolarityPosition>0.95</PolarityPosition>
					<Direction><X>80</X><Y>-320</Y></Direction>
					<Id>1656572903188</Id>
					<Name><![CDATA[信息不确定性 - flow6]]></Name>
					<X>410</X><Y>440</Y>
					<Label><X>10</X><Y>0</Y></Label>
					<PublicFlag>false</PublicFlag>
					<PresentationFlag>true</PresentationFlag>
					<ShowLabel>false</ShowLabel>
					<Color/>
					<LineWidth>1</LineWidth>
					<Delay>false</Delay>
				</Link>
				<Link SourceId="1656569807261" TargetId="1656570175273" Polarity="null">
					<Height>20.0</Height>
					<PolarityPosition>0.95</PolarityPosition>
					<Direction><X>0</X><Y>-50</Y></Direction>
					<Id>1656573925234</Id>
					<Name><![CDATA[正面交互 - flow7]]></Name>
					<X>560</X><Y>120</Y>
					<Label><X>10</X><Y>0</Y></Label>
					<PublicFlag>false</PublicFlag>
					<PresentationFlag>true</PresentationFlag>
					<ShowLabel>false</ShowLabel>
					<Color/>
					<LineWidth>1</LineWidth>
					<Delay>false</Delay>
				</Link>
				<Link SourceId="1656569888225" TargetId="1656570209839" Polarity="null">
					<Height>20.0</Height>
					<PolarityPosition>0.95</PolarityPosition>
					<Direction><X>0</X><Y>-50</Y></Direction>
					<Id>1656573967904</Id>
					<Name><![CDATA[正向观点 - flow15]]></Name>
					<X>690</X><Y>120</Y>
					<Label><X>10</X><Y>0</Y></Label>
					<PublicFlag>false</PublicFlag>
					<PresentationFlag>true</PresentationFlag>
					<ShowLabel>false</ShowLabel>
					<Color/>
					<LineWidth>1</LineWidth>
					<Delay>false</Delay>
				</Link>
				<Link SourceId="1656569807261" TargetId="1656569872687" Polarity="null">
					<Height>20.0</Height>
					<PolarityPosition>0.95</PolarityPosition>
					<Direction><X>70</X><Y>0</Y></Direction>
					<Id>1656574038153</Id>
					<Name><![CDATA[正面交互 - flow9]]></Name>
					<X>560</X><Y>120</Y>
					<Label><X>10</X><Y>0</Y></Label>
					<PublicFlag>false</PublicFlag>
					<PresentationFlag>true</PresentationFlag>
					<ShowLabel>false</ShowLabel>
					<Color/>
					<LineWidth>1</LineWidth>
					<Delay>false</Delay>
				</Link>
				<Link SourceId="1656570787959" TargetId="1656569872687" Polarity="null">
					<Height>20.0</Height>
					<PolarityPosition>0.95</PolarityPosition>
					<Direction><X>10</X><Y>-30</Y></Direction>
					<Id>1656574040047</Id>
					<Name><![CDATA[flow10 - flow9]]></Name>
					<X>620</X><Y>150</Y>
					<Label><X>10</X><Y>0</Y></Label>
					<PublicFlag>false</PublicFlag>
					<PresentationFlag>true</PresentationFlag>
					<ShowLabel>false</ShowLabel>
					<Color/>
					<LineWidth>1</LineWidth>
					<Delay>false</Delay>
				</Link>
				<Link SourceId="1656570813520" TargetId="1656569872687" Polarity="null">
					<Height>20.0</Height>
					<PolarityPosition>0.95</PolarityPosition>
					<Direction><X>20</X><Y>-60</Y></Direction>
					<Id>1656574041760</Id>
					<Name><![CDATA[flow11 - flow9]]></Name>
					<X>610</X><Y>180</Y>
					<Label><X>10</X><Y>0</Y></Label>
					<PublicFlag>false</PublicFlag>
					<PresentationFlag>true</PresentationFlag>
					<ShowLabel>false</ShowLabel>
					<Color/>
					<LineWidth>1</LineWidth>
					<Delay>false</Delay>
				</Link>
				<Link SourceId="1656571076177" TargetId="1656569981407" Polarity="null">
					<Height>20.0</Height>
					<PolarityPosition>0.95</PolarityPosition>
					<Direction><X>10</X><Y>-240</Y></Direction>
					<Id>1656574100403</Id>
					<Name><![CDATA[情感转换时间 - flow8]]></Name>
					<X>550</X><Y>440</Y>
					<Label><X>10</X><Y>0</Y></Label>
					<PublicFlag>false</PublicFlag>
					<PresentationFlag>true</PresentationFlag>
					<ShowLabel>false</ShowLabel>
					<Color/>
					<LineWidth>1</LineWidth>
					<Delay>false</Delay>
				</Link>
				<Link SourceId="1656571113078" TargetId="1656569981407" Polarity="null">
					<Height>20.0</Height>
					<PolarityPosition>0.95</PolarityPosition>
					<Direction><X>-130</X><Y>-240</Y></Direction>
					<Id>1656574101949</Id>
					<Name><![CDATA[情感引导影响 - flow8]]></Name>
					<X>690</X><Y>440</Y>
					<Label><X>10</X><Y>0</Y></Label>
					<PublicFlag>false</PublicFlag>
					<PresentationFlag>true</PresentationFlag>
					<ShowLabel>false</ShowLabel>
					<Color/>
					<LineWidth>1</LineWidth>
					<Delay>false</Delay>
				</Link>
				<Link SourceId="1656569821909" TargetId="1656569981407" Polarity="null">
					<Height>20.0</Height>
					<PolarityPosition>0.95</PolarityPosition>
					<Direction><X>0</X><Y>-70</Y></Direction>
					<Id>1656574103363</Id>
					<Name><![CDATA[负面交互 - flow8]]></Name>
					<X>560</X><Y>270</Y>
					<Label><X>10</X><Y>0</Y></Label>
					<PublicFlag>false</PublicFlag>
					<PresentationFlag>true</PresentationFlag>
					<ShowLabel>false</ShowLabel>
					<Color/>
					<LineWidth>1</LineWidth>
					<Delay>false</Delay>
				</Link>
				<Link SourceId="1656571039859" TargetId="1656569811713" Polarity="null">
					<Height>20.0</Height>
					<PolarityPosition>0.95</PolarityPosition>
					<Direction><X>90</X><Y>-170</Y></Direction>
					<Id>1656574183293</Id>
					<Name><![CDATA[信息不确定性 - flow4]]></Name>
					<X>410</X><Y>440</Y>
					<Label><X>10</X><Y>0</Y></Label>
					<PublicFlag>false</PublicFlag>
					<PresentationFlag>true</PresentationFlag>
					<ShowLabel>false</ShowLabel>
					<Color/>
					<LineWidth>1</LineWidth>
					<Delay>false</Delay>
				</Link>
				<Link SourceId="1656571097272" TargetId="1656569811713" Polarity="null">
					<Height>20.0</Height>
					<PolarityPosition>0.95</PolarityPosition>
					<Direction><X>-90</X><Y>-220</Y></Direction>
					<Id>1656574184994</Id>
					<Name><![CDATA[负面交互时间 - flow4]]></Name>
					<X>590</X><Y>490</Y>
					<Label><X>10</X><Y>0</Y></Label>
					<PublicFlag>false</PublicFlag>
					<PresentationFlag>true</PresentationFlag>
					<ShowLabel>false</ShowLabel>
					<Color/>
					<LineWidth>1</LineWidth>
					<Delay>false</Delay>
				</Link>
				<Link SourceId="1656569821909" TargetId="1656569895165" Polarity="null">
					<Height>20.0</Height>
					<PolarityPosition>0.95</PolarityPosition>
					<Direction><X>70</X><Y>0</Y></Direction>
					<Id>1656574221267</Id>
					<Name><![CDATA[负面交互 - flow12]]></Name>
					<X>560</X><Y>270</Y>
					<Label><X>10</X><Y>0</Y></Label>
					<PublicFlag>false</PublicFlag>
					<PresentationFlag>true</PresentationFlag>
					<ShowLabel>false</ShowLabel>
					<Color/>
					<LineWidth>1</LineWidth>
					<Delay>false</Delay>
				</Link>
				<Link SourceId="1656571155628" TargetId="1656569895165" Polarity="null">
					<Height>20.0</Height>
					<PolarityPosition>0.95</PolarityPosition>
					<Direction><X>-230</X><Y>-170</Y></Direction>
					<Id>1656574223174</Id>
					<Name><![CDATA[极端观点形成时间 - flow12]]></Name>
					<X>860</X><Y>440</Y>
					<Label><X>10</X><Y>0</Y></Label>
					<PublicFlag>false</PublicFlag>
					<PresentationFlag>true</PresentationFlag>
					<ShowLabel>false</ShowLabel>
					<Color/>
					<LineWidth>1</LineWidth>
					<Delay>false</Delay>
				</Link>
				<Link SourceId="1656569821909" TargetId="1656570433424" Polarity="null">
					<Height>20.0</Height>
					<PolarityPosition>0.95</PolarityPosition>
					<Direction><X>0</X><Y>40</Y></Direction>
					<Id>1656574325510</Id>
					<Name><![CDATA[负面交互 - flow5]]></Name>
					<X>560</X><Y>270</Y>
					<Label><X>10</X><Y>0</Y></Label>
					<PublicFlag>false</PublicFlag>
					<PresentationFlag>true</PresentationFlag>
					<ShowLabel>false</ShowLabel>
					<Color/>
					<LineWidth>1</LineWidth>
					<Delay>false</Delay>
				</Link>
				<Link SourceId="1656569907779" TargetId="1656570474756" Polarity="null">
					<Height>20.0</Height>
					<PolarityPosition>0.95</PolarityPosition>
					<Direction><X>0</X><Y>40</Y></Direction>
					<Id>1656574419679</Id>
					<Name><![CDATA[负向极端 - flow16]]></Name>
					<X>690</X><Y>270</Y>
					<Label><X>10</X><Y>0</Y></Label>
					<PublicFlag>false</PublicFlag>
					<PresentationFlag>true</PresentationFlag>
					<ShowLabel>false</ShowLabel>
					<Color/>
					<LineWidth>1</LineWidth>
					<Delay>false</Delay>
				</Link>
				<Link SourceId="1656571175977" TargetId="1656570474756" Polarity="null">
					<Height>20.0</Height>
					<PolarityPosition>0.95</PolarityPosition>
					<Direction><X>-180</X><Y>-180</Y></Direction>
					<Id>1656574422156</Id>
					<Name><![CDATA[极端观点消退时间 - flow16]]></Name>
					<X>870</X><Y>490</Y>
					<Label><X>10</X><Y>0</Y></Label>
					<PublicFlag>false</PublicFlag>
					<PresentationFlag>true</PresentationFlag>
					<ShowLabel>false</ShowLabel>
					<Color/>
					<LineWidth>1</LineWidth>
					<Delay>false</Delay>
				</Link>
				<Link SourceId="1656569907779" TargetId="1656570565097" Polarity="null">
					<Height>20.0</Height>
					<PolarityPosition>0.95</PolarityPosition>
					<Direction><X>50</X><Y>0</Y></Direction>
					<Id>1656574502171</Id>
					<Name><![CDATA[负向极端 - flow19]]></Name>
					<X>690</X><Y>270</Y>
					<Label><X>10</X><Y>0</Y></Label>
					<PublicFlag>false</PublicFlag>
					<PresentationFlag>true</PresentationFlag>
					<ShowLabel>false</ShowLabel>
					<Color/>
					<LineWidth>1</LineWidth>
					<Delay>false</Delay>
				</Link>
				<Link SourceId="1656569907779" TargetId="1656570565097" Polarity="null">
					<Height>20.0</Height>
					<PolarityPosition>0.95</PolarityPosition>
					<Direction><X>50</X><Y>0</Y></Direction>
					<Id>1656574502171</Id>
					<Name><![CDATA[负向极端 - flow19]]></Name>
					<X>690</X><Y>270</Y>
					<Label><X>10</X><Y>0</Y></Label>
					<PublicFlag>false</PublicFlag>
					<PresentationFlag>true</PresentationFlag>
					<ShowLabel>false</ShowLabel>
					<Color/>
					<LineWidth>1</LineWidth>
					<Delay>false</Delay>
				</Link>
				<Link SourceId="1656571175977" TargetId="1656570565097" Polarity="null">
					<Height>20.0</Height>
					<PolarityPosition>0.95</PolarityPosition>
					<Direction><X>-130</X><Y>-220</Y></Direction>
					<Id>1656574540660</Id>
					<Name><![CDATA[极端观点消退时间 - flow19]]></Name>
					<X>870</X><Y>490</Y>
					<Label><X>10</X><Y>0</Y></Label>
					<PublicFlag>false</PublicFlag>
					<PresentationFlag>true</PresentationFlag>
					<ShowLabel>false</ShowLabel>
					<Color/>
					<LineWidth>1</LineWidth>
					<Delay>false</Delay>
				</Link>
				<Link SourceId="1656571194202" TargetId="1656570565097" Polarity="null">
					<Height>20.0</Height>
					<PolarityPosition>0.95</PolarityPosition>
					<Direction><X>-130</X><Y>-270</Y></Direction>
					<Id>1656574543382</Id>
					<Name><![CDATA[降热度影响 - flow19]]></Name>
					<X>870</X><Y>540</Y>
					<Label><X>10</X><Y>0</Y></Label>
					<PublicFlag>false</PublicFlag>
					<PresentationFlag>true</PresentationFlag>
					<ShowLabel>false</ShowLabel>
					<Color/>
					<LineWidth>1</LineWidth>
					<Delay>false</Delay>
				</Link>
				<Link SourceId="1656570296779" TargetId="1656570512292" Polarity="null">
					<Height>20.0</Height>
					<PolarityPosition>0.95</PolarityPosition>
					<Direction><X>100</X><Y>0</Y></Direction>
					<Id>1656574677575</Id>
					<Name><![CDATA[负向不极端 - flow17]]></Name>
					<X>690</X><Y>190</Y>
					<Label><X>10</X><Y>0</Y></Label>
					<PublicFlag>false</PublicFlag>
					<PresentationFlag>true</PresentationFlag>
					<ShowLabel>false</ShowLabel>
					<Color/>
					<LineWidth>1</LineWidth>
					<Delay>false</Delay>
				</Link>
				<Link SourceId="1656571113078" TargetId="1656570759450" Polarity="null">
					<Height>20.0</Height>
					<PolarityPosition>0.95</PolarityPosition>
					<Direction><X>-70</X><Y>-210</Y></Direction>
					<Id>1656574745596</Id>
					<Name><![CDATA[情感引导影响 - flow13]]></Name>
					<X>690</X><Y>440</Y>
					<Label><X>10</X><Y>0</Y></Label>
					<PublicFlag>false</PublicFlag>
					<PresentationFlag>true</PresentationFlag>
					<ShowLabel>false</ShowLabel>
					<Color/>
					<LineWidth>1</LineWidth>
					<Delay>false</Delay>
				</Link>
				<Link SourceId="1656571175977" TargetId="1656570759450" Polarity="null">
					<Height>20.0</Height>
					<PolarityPosition>0.95</PolarityPosition>
					<Direction><X>-250</X><Y>-260</Y></Direction>
					<Id>1656574747238</Id>
					<Name><![CDATA[极端观点消退时间 - flow13]]></Name>
					<X>870</X><Y>490</Y>
					<Label><X>10</X><Y>0</Y></Label>
					<PublicFlag>false</PublicFlag>
					<PresentationFlag>true</PresentationFlag>
					<ShowLabel>false</ShowLabel>
					<Color/>
					<LineWidth>1</LineWidth>
					<Delay>false</Delay>
				</Link>
				<Link SourceId="1656569821909" TargetId="1656570759450" Polarity="null">
					<Height>20.0</Height>
					<PolarityPosition>0.95</PolarityPosition>
					<Direction><X>60</X><Y>-40</Y></Direction>
					<Id>1656574748985</Id>
					<Name><![CDATA[负面交互 - flow13]]></Name>
					<X>560</X><Y>270</Y>
					<Label><X>10</X><Y>0</Y></Label>
					<PublicFlag>false</PublicFlag>
					<PresentationFlag>true</PresentationFlag>
					<ShowLabel>false</ShowLabel>
					<Color/>
					<LineWidth>1</LineWidth>
					<Delay>false</Delay>
				</Link>
				<Link SourceId="1656569895165" TargetId="1656570616324" Polarity="null">
					<Height>20.0</Height>
					<PolarityPosition>0.95</PolarityPosition>
					<Direction><X>-20</X><Y>-60</Y></Direction>
					<Id>1656574790383</Id>
					<Name><![CDATA[flow12 - flow14]]></Name>
					<X>630</X><Y>270</Y>
					<Label><X>10</X><Y>0</Y></Label>
					<PublicFlag>false</PublicFlag>
					<PresentationFlag>true</PresentationFlag>
					<ShowLabel>false</ShowLabel>
					<Color/>
					<LineWidth>1</LineWidth>
					<Delay>false</Delay>
				</Link>
				<Link SourceId="1656570759450" TargetId="1656570616324" Polarity="null">
					<Height>20.0</Height>
					<PolarityPosition>0.95</PolarityPosition>
					<Direction><X>-10</X><Y>-20</Y></Direction>
					<Id>1656574791932</Id>
					<Name><![CDATA[flow13 - flow14]]></Name>
					<X>620</X><Y>230</Y>
					<Label><X>10</X><Y>0</Y></Label>
					<PublicFlag>false</PublicFlag>
					<PresentationFlag>true</PresentationFlag>
					<ShowLabel>false</ShowLabel>
					<Color/>
					<LineWidth>1</LineWidth>
					<Delay>false</Delay>
				</Link>
				<Link SourceId="1656569821909" TargetId="1656570616324" Polarity="null">
					<Height>20.0</Height>
					<PolarityPosition>0.95</PolarityPosition>
					<Direction><X>50</X><Y>-60</Y></Direction>
					<Id>1656574793257</Id>
					<Name><![CDATA[负面交互 - flow14]]></Name>
					<X>560</X><Y>270</Y>
					<Label><X>10</X><Y>0</Y></Label>
					<PublicFlag>false</PublicFlag>
					<PresentationFlag>true</PresentationFlag>
					<ShowLabel>false</ShowLabel>
					<Color/>
					<LineWidth>1</LineWidth>
					<Delay>false</Delay>
				</Link>
				<Link SourceId="1656569907779" TargetId="1656570813520" Polarity="null">
					<Height>20.0</Height>
					<PolarityPosition>0.95</PolarityPosition>
					<Direction><X>-80</X><Y>-90</Y></Direction>
					<Id>1656575266805</Id>
					<Name><![CDATA[负向极端 - flow11]]></Name>
					<X>690</X><Y>270</Y>
					<Label><X>10</X><Y>0</Y></Label>
					<PublicFlag>false</PublicFlag>
					<PresentationFlag>true</PresentationFlag>
					<ShowLabel>false</ShowLabel>
					<Color/>
					<LineWidth>1</LineWidth>
					<Delay>false</Delay>
				</Link>
				<Link SourceId="1656569807261" TargetId="1656570813520" Polarity="null">
					<Height>20.0</Height>
					<PolarityPosition>0.95</PolarityPosition>
					<Direction><X>50</X><Y>60</Y></Direction>
					<Id>1656575268790</Id>
					<Name><![CDATA[正面交互 - flow11]]></Name>
					<X>560</X><Y>120</Y>
					<Label><X>10</X><Y>0</Y></Label>
					<PublicFlag>false</PublicFlag>
					<PresentationFlag>true</PresentationFlag>
					<ShowLabel>false</ShowLabel>
					<Color/>
					<LineWidth>1</LineWidth>
					<Delay>false</Delay>
				</Link>
				<Link SourceId="1656571076177" TargetId="1656570813520" Polarity="null">
					<Height>24.068</Height>
					<PolarityPosition>0.95</PolarityPosition>
					<Direction><X>60</X><Y>-260</Y></Direction>
					<Id>1656575270251</Id>
					<Name><![CDATA[情感转换时间 - flow11]]></Name>
					<X>550</X><Y>440</Y>
					<Label><X>10</X><Y>0</Y></Label>
					<PublicFlag>false</PublicFlag>
					<PresentationFlag>true</PresentationFlag>
					<ShowLabel>false</ShowLabel>
					<Color/>
					<LineWidth>1</LineWidth>
					<Delay>false</Delay>
				</Link>
				<Link SourceId="1656571134721" TargetId="1656570813520" Polarity="null">
					<Height>20.0</Height>
					<PolarityPosition>0.95</PolarityPosition>
					<Direction><X>-120</X><Y>-310</Y></Direction>
					<Id>1656575271872</Id>
					<Name><![CDATA[有生活压力影响 - flow11]]></Name>
					<X>730</X><Y>490</Y>
					<Label><X>10</X><Y>0</Y></Label>
					<PublicFlag>false</PublicFlag>
					<PresentationFlag>true</PresentationFlag>
					<ShowLabel>false</ShowLabel>
					<Color/>
					<LineWidth>1</LineWidth>
					<Delay>false</Delay>
				</Link>
				<Link SourceId="1656570296779" TargetId="1656570813520" Polarity="null">
					<Height>20.0</Height>
					<PolarityPosition>0.95</PolarityPosition>
					<Direction><X>-80</X><Y>-10</Y></Direction>
					<Id>1656575273540</Id>
					<Name><![CDATA[负向不极端 - flow11]]></Name>
					<X>690</X><Y>190</Y>
					<Label><X>10</X><Y>0</Y></Label>
					<PublicFlag>false</PublicFlag>
					<PresentationFlag>true</PresentationFlag>
					<ShowLabel>false</ShowLabel>
					<Color/>
					<LineWidth>1</LineWidth>
					<Delay>false</Delay>
				</Link>
				<Link SourceId="1656571155628" TargetId="1656570813520" Polarity="null">
					<Height>20.0</Height>
					<PolarityPosition>0.95</PolarityPosition>
					<Direction><X>-250</X><Y>-260</Y></Direction>
					<Id>1656575274840</Id>
					<Name><![CDATA[极端观点形成时间 - flow11]]></Name>
					<X>860</X><Y>440</Y>
					<Label><X>10</X><Y>0</Y></Label>
					<PublicFlag>false</PublicFlag>
					<PresentationFlag>true</PresentationFlag>
					<ShowLabel>false</ShowLabel>
					<Color/>
					<LineWidth>1</LineWidth>
					<Delay>false</Delay>
				</Link>
				<Link SourceId="1656569807261" TargetId="1656570787959" Polarity="null">
					<Height>20.0</Height>
					<PolarityPosition>0.95</PolarityPosition>
					<Direction><X>60</X><Y>30</Y></Direction>
					<Id>1656575332541</Id>
					<Name><![CDATA[正面交互 - flow10]]></Name>
					<X>560</X><Y>120</Y>
					<Label><X>10</X><Y>0</Y></Label>
					<PublicFlag>false</PublicFlag>
					<PresentationFlag>true</PresentationFlag>
					<ShowLabel>false</ShowLabel>
					<Color/>
					<LineWidth>1</LineWidth>
					<Delay>false</Delay>
				</Link>
				<Link SourceId="1656571076177" TargetId="1656570787959" Polarity="null">
					<Height>20.0</Height>
					<PolarityPosition>0.95</PolarityPosition>
					<Direction><X>70</X><Y>-290</Y></Direction>
					<Id>1656575334123</Id>
					<Name><![CDATA[情感转换时间 - flow10]]></Name>
					<X>550</X><Y>440</Y>
					<Label><X>10</X><Y>0</Y></Label>
					<PublicFlag>false</PublicFlag>
					<PresentationFlag>true</PresentationFlag>
					<ShowLabel>false</ShowLabel>
					<Color/>
					<LineWidth>1</LineWidth>
					<Delay>false</Delay>
				</Link>
				<Link SourceId="1656569907779" TargetId="1656570900019" Polarity="null">
					<Height>20.0</Height>
					<PolarityPosition>0.95</PolarityPosition>
					<Direction><X>0</X><Y>-50</Y></Direction>
					<Id>1656919286471</Id>
					<Name><![CDATA[负向极端 - flow18]]></Name>
					<X>690</X><Y>270</Y>
					<Label><X>10</X><Y>0</Y></Label>
					<PublicFlag>false</PublicFlag>
					<PresentationFlag>true</PresentationFlag>
					<ShowLabel>false</ShowLabel>
					<Color/>
					<LineWidth>1</LineWidth>
					<Delay>false</Delay>
				</Link>
				<Link SourceId="1656571134721" TargetId="1656570900019" Polarity="null">
					<Height>20.0</Height>
					<PolarityPosition>0.95</PolarityPosition>
					<Direction><X>-40</X><Y>-270</Y></Direction>
					<Id>1656919289777</Id>
					<Name><![CDATA[有生活压力影响 - flow18]]></Name>
					<X>730</X><Y>490</Y>
					<Label><X>10</X><Y>0</Y></Label>
					<PublicFlag>false</PublicFlag>
					<PresentationFlag>true</PresentationFlag>
					<ShowLabel>false</ShowLabel>
					<Color/>
					<LineWidth>1</LineWidth>
					<Delay>false</Delay>
				</Link>
				<Link SourceId="1656571155628" TargetId="1656570900019" Polarity="null">
					<Height>20.0</Height>
					<PolarityPosition>0.95</PolarityPosition>
					<Direction><X>-170</X><Y>-220</Y></Direction>
					<Id>1656919292072</Id>
					<Name><![CDATA[极端观点形成时间 - flow18]]></Name>
					<X>860</X><Y>440</Y>
					<Label><X>10</X><Y>0</Y></Label>
					<PublicFlag>false</PublicFlag>
					<PresentationFlag>true</PresentationFlag>
					<ShowLabel>false</ShowLabel>
					<Color/>
					<LineWidth>1</LineWidth>
					<Delay>false</Delay>
				</Link>
				<Link SourceId="1656570296779" TargetId="1656570900019" Polarity="null">
					<Height>20.0</Height>
					<PolarityPosition>0.95</PolarityPosition>
					<Direction><X>0</X><Y>30</Y></Direction>
					<Id>1656919293985</Id>
					<Name><![CDATA[负向不极端 - flow18]]></Name>
					<X>690</X><Y>190</Y>
					<Label><X>10</X><Y>0</Y></Label>
					<PublicFlag>false</PublicFlag>
					<PresentationFlag>true</PresentationFlag>
					<ShowLabel>false</ShowLabel>
					<Color/>
					<LineWidth>1</LineWidth>
					<Delay>false</Delay>
				</Link>
				<Link SourceId="1656569522194" TargetId="1656569795908" Polarity="null">
					<Height>20.0</Height>
					<PolarityPosition>0.95</PolarityPosition>
					<Direction><X>140</X><Y>-50</Y></Direction>
					<Id>1694157395501</Id>
					<Name><![CDATA[暂无观点 - flow6]]></Name>
					<X>310</X><Y>210</Y>
					<Label><X>10</X><Y>0</Y></Label>
					<PublicFlag>false</PublicFlag>
					<PresentationFlag>true</PresentationFlag>
					<ShowLabel>false</ShowLabel>
					<Color/>
					<LineWidth>1</LineWidth>
					<Delay>false</Delay>
				</Link>
				<Link SourceId="1656569522194" TargetId="1656569811713" Polarity="null">
					<Height>20.0</Height>
					<PolarityPosition>0.95</PolarityPosition>
					<Direction><X>140</X><Y>30</Y></Direction>
					<Id>1694157411638</Id>
					<Name><![CDATA[暂无观点 - flow4]]></Name>
					<X>310</X><Y>210</Y>
					<Label><X>10</X><Y>0</Y></Label>
					<PublicFlag>false</PublicFlag>
					<PresentationFlag>true</PresentationFlag>
					<ShowLabel>false</ShowLabel>
					<Color/>
					<LineWidth>1</LineWidth>
					<Delay>false</Delay>
				</Link>
			</Dependences>
			<AnalysisData>
    			<DataSet>
					<Id>1659876743594</Id>
					<Name><![CDATA[负向极端DS]]></Name>
					<X>820</X><Y>50</Y>
					<Label><X>15</X><Y>0</Y></Label>
					<PublicFlag>false</PublicFlag>
					<PresentationFlag>true</PresentationFlag>
					<ShowLabel>true</ShowLabel>
					<AutoUpdate>true</AutoUpdate>
					<OccurrenceAtTime>true</OccurrenceAtTime>
					<OccurrenceDate>1659945600000</OccurrenceDate>
					<OccurrenceTime Class="CodeUnitValue">
						<Code><![CDATA[0]]></Code>
						<Unit Class="TimeUnits"><![CDATA[DAY]]></Unit>
					</OccurrenceTime>
					<RecurrenceCode Class="CodeUnitValue">
						<Code><![CDATA[1]]></Code>
						<Unit Class="TimeUnits"><![CDATA[DAY]]></Unit>
					</RecurrenceCode>
					<FreezeXAxis>true</FreezeXAxis>
					<VerticalAxisExpression><![CDATA[负向极端]]></VerticalAxisExpression>
					<SamplesToKeep>100</SamplesToKeep>
				</DataSet>
    			<DataSet>
					<Id>1659876877834</Id>
					<Name><![CDATA[负向不极端DS]]></Name>
					<X>810</X><Y>110</Y>
					<Label><X>15</X><Y>0</Y></Label>
					<PublicFlag>false</PublicFlag>
					<PresentationFlag>true</PresentationFlag>
					<ShowLabel>true</ShowLabel>
					<AutoUpdate>true</AutoUpdate>
					<OccurrenceAtTime>true</OccurrenceAtTime>
					<OccurrenceDate>1659945600000</OccurrenceDate>
					<OccurrenceTime Class="CodeUnitValue">
						<Code><![CDATA[0]]></Code>
						<Unit Class="TimeUnits"><![CDATA[DAY]]></Unit>
					</OccurrenceTime>
					<RecurrenceCode Class="CodeUnitValue">
						<Code><![CDATA[1]]></Code>
						<Unit Class="TimeUnits"><![CDATA[DAY]]></Unit>
					</RecurrenceCode>
					<FreezeXAxis>true</FreezeXAxis>
					<VerticalAxisExpression><![CDATA[负向不极端]]></VerticalAxisExpression>
					<SamplesToKeep>100</SamplesToKeep>
				</DataSet>
			</AnalysisData>
			<AgentLinks>
				<AgentLink>
					<Id>1656569257801</Id>
					<Name><![CDATA[connections]]></Name>
					<X>50</X><Y>-50</Y>
					<Label><X>15</X><Y>0</Y></Label>
					<PublicFlag>false</PublicFlag>
					<PresentationFlag>true</PresentationFlag>
					<ShowLabel>true</ShowLabel>
					<HandleReceiveInConnections>false</HandleReceiveInConnections>
					<AgentLinkType>COLLECTION_OF_LINKS</AgentLinkType>
					<AgentLinkBidirectional>true</AgentLinkBidirectional>
					<MessageType><![CDATA[Object]]></MessageType>
					<LineStyle>SOLID</LineStyle>
					<LineWidth>1</LineWidth>
					<LineColor>-16777216</LineColor>
					<LineZOrder>UNDER_AGENTS</LineZOrder>
					<LineArrow>NONE</LineArrow>
					<LineArrowPosition>END</LineArrowPosition>
				</AgentLink>
			</AgentLinks>


			<Presentation>
				<Level>
					<Id>1656569257805</Id>
					<Name><![CDATA[level]]></Name>
					<X>0</X><Y>0</Y>
					<Label><X>10</X><Y>0</Y></Label>
					<PublicFlag>true</PublicFlag>
					<PresentationFlag>true</PresentationFlag>
					<ShowLabel>false</ShowLabel>
					<DrawMode>SHAPE_DRAW_2D3D</DrawMode>
					<Z>0</Z>
					<LevelVisibility>DIM_NON_CURRENT</LevelVisibility>

			<Presentation>
    			<TimePlot>
					<Id>1656575680093</Id>
					<Name><![CDATA[plot]]></Name>
					<X>0</X><Y>600</Y>
					<Label><X>0</X><Y>-10</Y></Label>
					<PublicFlag>true</PublicFlag>
					<PresentationFlag>true</PresentationFlag>
					<ShowLabel>false</ShowLabel>
					<DrawMode>SHAPE_DRAW_2D3D</DrawMode>
					<AutoUpdate>true</AutoUpdate>
					<OccurrenceAtTime>true</OccurrenceAtTime>
					<OccurrenceDate>1656576000000</OccurrenceDate>
					<OccurrenceTime Class="CodeUnitValue">
						<Code><![CDATA[0]]></Code>
						<Unit Class="TimeUnits"><![CDATA[DAY]]></Unit>
					</OccurrenceTime>
					<RecurrenceCode Class="CodeUnitValue">
						<Code><![CDATA[1]]></Code>
						<Unit Class="TimeUnits"><![CDATA[DAY]]></Unit>
					</RecurrenceCode>
					<EmbeddedIcon>false</EmbeddedIcon>
					<Width>480</Width>
					<Height>300</Height>
					<BackgroundColor/>
					<BorderColor/>
					<ChartArea>
						<XOffset>50</XOffset>
						<YOffset>30</YOffset>
						<Width>400</Width>
						<Height>210</Height>
						<BackgroundColor>-1</BackgroundColor>
						<BorderColor>-16777216</BorderColor>
						<GridColor>-12566464</GridColor>
					</ChartArea>
					<Legend>
						<Place>SOUTH</Place>
						<TextColor>-16777216</TextColor>
						<Size>30</Size>
					</Legend>
					<Labels>
						<HorLabelsPosition>DEFAULT</HorLabelsPosition>
						<VerLabelsPosition>DEFAULT</VerLabelsPosition>
						<TextColor>-12566464</TextColor>
					</Labels>
					<ShowLegend>true</ShowLegend>
					<TimeWindowsMovementType>MOVEMENT_WITH_TIME</TimeWindowsMovementType>		
					<TimeWindowUnits>MODEL_TIME_UNIT</TimeWindowUnits>
					<VerScaleFromExpression><![CDATA[0]]></VerScaleFromExpression>
					<VerScaleToExpression><![CDATA[1]]></VerScaleToExpression>
					<VerScaleType>AUTO</VerScaleType>
					<DrawLine>true</DrawLine>
					<Interpolation>LINEAR</Interpolation>
					<DatasetExpression>  
						<Title><![CDATA[NE(t)]]></Title>
					<Expression><![CDATA[my_dataset]]></Expression>
					<Color>-65536</Color>
					<Expression2><![CDATA[负向极端]]></Expression2>
					<Expression2Flag>true</Expression2Flag>
						<PointStyle>NONE</PointStyle>
						<LineWidth>1.0</LineWidth>
					</DatasetExpression>
					<DatasetExpression>  
						<Title><![CDATA[NIN(t)]]></Title>
					<Expression><![CDATA[my_dataset1]]></Expression>
					<Color>-4343957</Color>
					<Expression2><![CDATA[负向不极端]]></Expression2>
					<Expression2Flag>true</Expression2Flag>
						<PointStyle>NONE</PointStyle>
						<LineWidth>1.0</LineWidth>
					</DatasetExpression>
					<DatasetExpression>  
						<Title><![CDATA[PIP(t)]]></Title>
					<Expression><![CDATA[my_dataset2]]></Expression>
					<Color>-12004916</Color>
					<Expression2><![CDATA[正向观点]]></Expression2>
					<Expression2Flag>true</Expression2Flag>
						<PointStyle>NONE</PointStyle>
						<LineWidth>1.0</LineWidth>
					</DatasetExpression>
					<DatasetExpression>  
						<Title><![CDATA[PI(t)]]></Title>
					<Expression><![CDATA[my_dataset4]]></Expression>
					<Color>-60269</Color>
					<Expression2><![CDATA[正面交互]]></Expression2>
					<Expression2Flag>true</Expression2Flag>
						<PointStyle>NONE</PointStyle>
						<LineWidth>1.0</LineWidth>
					</DatasetExpression>
					<DatasetExpression>  
						<Title><![CDATA[NI(t)]]></Title>
					<Expression><![CDATA[my_dataset6]]></Expression>
					<Color>-12799119</Color>
					<Expression2><![CDATA[负面交互]]></Expression2>
					<Expression2Flag>true</Expression2Flag>
						<PointStyle>NONE</PointStyle>
						<LineWidth>1.0</LineWidth>
					</DatasetExpression>
					<SamplesToKeep>100</SamplesToKeep>
					<TimeWindowExpression><![CDATA[100]]></TimeWindowExpression>
					<FillAreaUnderLine>false</FillAreaUnderLine>
					<LabelFormat>MODEL_TIME_UNITS</LabelFormat>
    			</TimePlot>
			</Presentation>

				</Level>
			</Presentation>

		</ActiveObjectClass>
	</ActiveObjectClasses>	
	<DifferentialEquationsMethod>EULER</DifferentialEquationsMethod>
	<MixedEquationsMethod>RK45_NEWTON</MixedEquationsMethod>
	<AlgebraicEquationsMethod>MODIFIED_NEWTON</AlgebraicEquationsMethod>
	<AbsoluteAccuracy>1.0E-5</AbsoluteAccuracy>
	<FixedTimeStep>0.001</FixedTimeStep>
	<RelativeAccuracy>1.0E-5</RelativeAccuracy>
	<TimeAccuracy>1.0E-5</TimeAccuracy>
	<Frame>
		<Width>1000</Width>
		<Height>600</Height>
	</Frame>
	<Database>
		<Logging>false</Logging>
		<AutoExport>false</AutoExport>
		<ShutdownCompact>false</ShutdownCompact>
		<ImportSettings>
		</ImportSettings>
		<ExportSettings>
		</ExportSettings>
	</Database>
	
	<RunConfiguration ActiveObjectClassId="1656569257806">
		<Id>1656569257809</Id>
		<Name><![CDATA[RunConfiguration]]></Name>
		<MaximumMemory>512</MaximumMemory>
		<ModelTimeProperties>
			<StopOption><![CDATA[Stop at specified time]]></StopOption>
			<InitialDate><![CDATA[1656547200000]]></InitialDate>	
			<InitialTime><![CDATA[0.0]]></InitialTime>	
			<FinalDate><![CDATA[1659139200000]]></FinalDate>	
			<FinalTime><![CDATA[100.0]]></FinalTime>	
		</ModelTimeProperties>
		<AnimationProperties>
			<StopNever>true</StopNever>
			<ExecutionMode>realTimeScaled</ExecutionMode>
			<RealTimeScale>1.0</RealTimeScale>
			<EnableZoomAndPanning>true</EnableZoomAndPanning>
			<EnableDeveloperPanel>false</EnableDeveloperPanel>
			<ShowDeveloperPanelOnStart>false</ShowDeveloperPanelOnStart>
		</AnimationProperties>
		<Inputs>		
		</Inputs>
		<Outputs>
		</Outputs>
	</RunConfiguration>
	<Experiments>	
		<!--   =========   Simulation Experiment   ========  -->
		<SimulationExperiment ActiveObjectClassId="1656569257806">
			<Id>1656569257808</Id>
			<Name><![CDATA[Simulation]]></Name>
			<ClientAreaTopLeft><X>0</X><Y>0</Y></ClientAreaTopLeft>
			<CommandLineArguments><![CDATA[]]></CommandLineArguments>
			<MaximumMemory>512</MaximumMemory>
			<RandomNumberGenerationType>fixedSeed</RandomNumberGenerationType>
			<CustomGeneratorCode>new Random()</CustomGeneratorCode>
			<SeedValue>1</SeedValue>
			<SelectionModeForSimultaneousEvents>LIFO</SelectionModeForSimultaneousEvents>
			<VmArgs><![CDATA[]]></VmArgs>
			<LoadRootFromSnapshot>false</LoadRootFromSnapshot>

			<Presentation>
				<Text>
					<Id>0</Id>
					<Name><![CDATA[text]]></Name>
					<X>50</X><Y>30</Y>
					<Label><X>10</X><Y>0</Y></Label>
					<PublicFlag>true</PublicFlag>
					<PresentationFlag>true</PresentationFlag>
					<ShowLabel>false</ShowLabel>
					<DrawMode>SHAPE_DRAW_2D3D</DrawMode>
					<EmbeddedIcon>false</EmbeddedIcon>
					<Z>0</Z>
					<Rotation>0.0</Rotation>
					<Color>-12490271</Color>
					<Text><![CDATA[Model1]]></Text>
					<Font>
						<Name>SansSerif</Name>
						<Size>24</Size>
						<Style>0</Style>
					</Font>
					<Alignment>LEFT</Alignment>
				</Text>
			</Presentation>

			<Parameters>			
				<Parameter>
					<ParameterName><![CDATA[事件默认用户流量]]></ParameterName>
				</Parameter>
				<Parameter>
					<ParameterName><![CDATA[政府应对影响]]></ParameterName>
				</Parameter>
				<Parameter>
					<ParameterName><![CDATA[信息不确定性]]></ParameterName>
				</Parameter>
				<Parameter>
					<ParameterName><![CDATA[正面交互时间]]></ParameterName>
				</Parameter>
				<Parameter>
					<ParameterName><![CDATA[情感转换时间]]></ParameterName>
				</Parameter>
				<Parameter>
					<ParameterName><![CDATA[负面交互时间]]></ParameterName>
				</Parameter>
				<Parameter>
					<ParameterName><![CDATA[情感引导影响]]></ParameterName>
				</Parameter>
				<Parameter>
					<ParameterName><![CDATA[有生活压力影响]]></ParameterName>
				</Parameter>
				<Parameter>
					<ParameterName><![CDATA[极端观点形成时间]]></ParameterName>
				</Parameter>
				<Parameter>
					<ParameterName><![CDATA[极端观点消退时间]]></ParameterName>
				</Parameter>
				<Parameter>
					<ParameterName><![CDATA[降热度影响]]></ParameterName>
				</Parameter>
			</Parameters>			
			<PresentationProperties>
				<EnableZoomAndPanning>true</EnableZoomAndPanning>
				<ExecutionMode><![CDATA[realTimeScaled]]></ExecutionMode>
				<Title><![CDATA[Model1 : Simulation]]></Title>	
				<EnableDeveloperPanel>true</EnableDeveloperPanel>
				<ShowDeveloperPanelOnStart>false</ShowDeveloperPanelOnStart>
				<RealTimeScale>1.0</RealTimeScale>
			</PresentationProperties>
			<ModelTimeProperties>
				<StopOption><![CDATA[Stop at specified time]]></StopOption>
				<InitialDate><![CDATA[1656547200000]]></InitialDate>	
				<InitialTime><![CDATA[0.0]]></InitialTime>	
				<FinalDate><![CDATA[1659139200000]]></FinalDate>	
				<FinalTime><![CDATA[100.0]]></FinalTime>	
			</ModelTimeProperties>
			<BypassInitialScreen>true</BypassInitialScreen>
		</SimulationExperiment>
		<!--   =========  Parameter Variation Experiment   ========  -->
		<ParamVariationExperiment ActiveObjectClassId="1656569257806">
			<Id>1659877227461</Id>
			<Name><![CDATA[SensitivityAnalysis]]></Name>
			<ClientAreaTopLeft><X>0</X><Y>0</Y></ClientAreaTopLeft>
			<CommandLineArguments><![CDATA[]]></CommandLineArguments>
			<MaximumMemory>512</MaximumMemory>
			<RandomNumberGenerationType>fixedSeed</RandomNumberGenerationType>
			<CustomGeneratorCode>new Random()</CustomGeneratorCode>
			<BeforeEachExperimentRunCode><![CDATA[chart0.removeAll();
chart1.removeAll();
]]></BeforeEachExperimentRunCode>
			<AfterSimulationRunCode><![CDATA[Color color = lerpColor( (getCurrentIteration() - 1) / (double) (getMaximumIterations() - 1), blue, red );
chart0.addDataSet( root.负向极端DS, format( root.情感引导影响 ), color, true, Chart.INTERPOLATION_LINEAR, 1, Chart.POINT_NONE );
chart1.addDataSet( root.负向不极端DS, format( root.情感引导影响 ), color, true, Chart.INTERPOLATION_LINEAR, 1, Chart.POINT_NONE );
]]></AfterSimulationRunCode>
			<SeedValue>1</SeedValue>
			<SelectionModeForSimultaneousEvents>LIFO</SelectionModeForSimultaneousEvents>
			<VmArgs><![CDATA[]]></VmArgs>
			<LoadRootFromSnapshot>false</LoadRootFromSnapshot>

			<Presentation>
				<Text>
					<Id>0</Id>
					<Name><![CDATA[text]]></Name>
					<X>40</X><Y>30</Y>
					<Label><X>10</X><Y>0</Y></Label>
					<PublicFlag>true</PublicFlag>
					<PresentationFlag>true</PresentationFlag>
					<ShowLabel>false</ShowLabel>
					<DrawMode>SHAPE_DRAW_2D3D</DrawMode>
					<EmbeddedIcon>false</EmbeddedIcon>
					<Z>0</Z>
					<Rotation>0.0</Rotation>
					<Color>-12490271</Color>
					<Text><![CDATA[Model1 : SensitivityAnalysis]]></Text>
					<Font>
						<Name>SansSerif</Name>
						<Size>24</Size>
						<Style>0</Style>
					</Font>
					<Alignment>LEFT</Alignment>
				</Text>
				<Text>
					<Id>0</Id>
					<Name><![CDATA[text1]]></Name>
					<X>50</X><Y>80</Y>
					<Label><X>10</X><Y>0</Y></Label>
					<PublicFlag>true</PublicFlag>
					<PresentationFlag>true</PresentationFlag>
					<ShowLabel>false</ShowLabel>
					<DrawMode>SHAPE_DRAW_2D3D</DrawMode>
					<EmbeddedIcon>false</EmbeddedIcon>
					<Z>0</Z>
					<Rotation>0.0</Rotation>
					<Color>-12171190</Color>
					<Text><![CDATA[迭代：]]></Text>
					<Font>
						<Name>SansSerif</Name>
						<Size>12</Size>
						<Style>0</Style>
					</Font>
					<Alignment>LEFT</Alignment>
				</Text>
				<Text>
					<Id>0</Id>
					<Name><![CDATA[text2]]></Name>
					<X>240</X><Y>80</Y>
					<Label><X>10</X><Y>0</Y></Label>
					<PublicFlag>true</PublicFlag>
					<PresentationFlag>true</PresentationFlag>
					<ShowLabel>false</ShowLabel>
					<DrawMode>SHAPE_DRAW_2D3D</DrawMode>
					<EmbeddedIcon>false</EmbeddedIcon>
					<Z>0</Z>
					<Rotation>0.0</Rotation>
					<Color>-12042869</Color>
					<Text><![CDATA[?]]></Text>
					<TextCode><![CDATA[format( getNumberOfCompletedIterations() )]]></TextCode>
					<Font>
						<Name>SansSerif</Name>
						<Size>12</Size>
						<Style>0</Style>
					</Font>
					<Alignment>RIGHT</Alignment>
				</Text>
				<Text>
					<Id>0</Id>
					<Name><![CDATA[text3]]></Name>
					<X>50</X><Y>110</Y>
					<Label><X>10</X><Y>0</Y></Label>
					<PublicFlag>true</PublicFlag>
					<PresentationFlag>true</PresentationFlag>
					<ShowLabel>false</ShowLabel>
					<DrawMode>SHAPE_DRAW_2D3D</DrawMode>
					<EmbeddedIcon>false</EmbeddedIcon>
					<Z>0</Z>
					<Rotation>0.0</Rotation>
					<Color>-12566464</Color>
					<Text><![CDATA[参数]]></Text>
					<Font>
						<Name>SansSerif</Name>
						<Size>12</Size>
						<Style>1</Style>
					</Font>
					<Alignment>LEFT</Alignment>
				</Text>
				<Line>
					<Id>0</Id>
					<Name><![CDATA[line]]></Name>
					<X>40</X><Y>130</Y>
					<Label><X>10</X><Y>0</Y></Label>
					<PublicFlag>true</PublicFlag>
					<PresentationFlag>true</PresentationFlag>
					<ShowLabel>false</ShowLabel>
					<DrawMode>SHAPE_DRAW_2D3D</DrawMode>
					<EmbeddedIcon>false</EmbeddedIcon>
					<Z>0</Z>
					<ZHeight>10</ZHeight>
					<LineWidth>2</LineWidth>
					<LineColor>-12566464</LineColor>
					<LineMaterial>null</LineMaterial>
					<LineStyle>SOLID</LineStyle>
					<BeginArrowSize>1</BeginArrowSize>
					<BeginArrowStyle>0</BeginArrowStyle>
					<EndArrowSize>1</EndArrowSize>
					<EndArrowStyle>0</EndArrowStyle>
					<Dx>210</Dx>
					<Dy>0</Dy>
					<Dz>0</Dz>
				</Line>
				<Text>
					<Id>0</Id>
					<Name><![CDATA[text4]]></Name>
					<X>50</X><Y>140</Y>
					<Label><X>10</X><Y>0</Y></Label>
					<PublicFlag>true</PublicFlag>
					<PresentationFlag>true</PresentationFlag>
					<ShowLabel>false</ShowLabel>
					<DrawMode>SHAPE_DRAW_2D3D</DrawMode>
					<EmbeddedIcon>false</EmbeddedIcon>
					<Z>0</Z>
					<Rotation>0.0</Rotation>
					<Color>-12171190</Color>
					<Text><![CDATA[情感引导影响]]></Text>
					<Font>
						<Name>SansSerif</Name>
						<Size>12</Size>
						<Style>0</Style>
					</Font>
					<Alignment>LEFT</Alignment>
				</Text>
				<Text>
					<Id>0</Id>
					<Name><![CDATA[text5]]></Name>
					<X>240</X><Y>140</Y>
					<Label><X>10</X><Y>0</Y></Label>
					<PublicFlag>true</PublicFlag>
					<PresentationFlag>true</PresentationFlag>
					<ShowLabel>false</ShowLabel>
					<DrawMode>SHAPE_DRAW_2D3D</DrawMode>
					<EmbeddedIcon>false</EmbeddedIcon>
					<Z>0</Z>
					<Rotation>0.0</Rotation>
					<Color>-12042869</Color>
					<Text><![CDATA[?]]></Text>
					<TextCode><![CDATA[format( 情感引导影响 )]]></TextCode>
					<Font>
						<Name>SansSerif</Name>
						<Size>12</Size>
						<Style>0</Style>
					</Font>
					<Alignment>RIGHT</Alignment>
				</Text>
				<Text>
					<Id>0</Id>
					<Name><![CDATA[text6]]></Name>
					<X>50</X><Y>180</Y>
					<Label><X>10</X><Y>0</Y></Label>
					<PublicFlag>true</PublicFlag>
					<PresentationFlag>true</PresentationFlag>
					<ShowLabel>false</ShowLabel>
					<DrawMode>SHAPE_DRAW_2D3D</DrawMode>
					<EmbeddedIcon>false</EmbeddedIcon>
					<Z>0</Z>
					<Rotation>0.0</Rotation>
					<Color>-12566464</Color>
					<Text><![CDATA[负向极端]]></Text>
					<Font>
						<Name>SansSerif</Name>
						<Size>12</Size>
						<Style>1</Style>
					</Font>
					<Alignment>LEFT</Alignment>
				</Text>
    			<Plot>
					<Id>1659877227463</Id>
					<Name><![CDATA[chart0]]></Name>
					<X>0</X><Y>180</Y>
					<Label><X>0</X><Y>-10</Y></Label>
					<PublicFlag>true</PublicFlag>
					<PresentationFlag>true</PresentationFlag>
					<ShowLabel>false</ShowLabel>
					<DrawMode>SHAPE_DRAW_2D3D</DrawMode>
					<AutoUpdate>false</AutoUpdate>
					<OccurrenceAtTime>true</OccurrenceAtTime>
					<OccurrenceDate>1659945600000</OccurrenceDate>
					<OccurrenceTime Class="CodeUnitValue">
						<Code><![CDATA[0]]></Code>
						<Unit Class="TimeUnits"><![CDATA[SECOND]]></Unit>
					</OccurrenceTime>
					<RecurrenceCode Class="CodeUnitValue">
						<Code><![CDATA[1]]></Code>
						<Unit Class="TimeUnits"><![CDATA[SECOND]]></Unit>
					</RecurrenceCode>
					<EmbeddedIcon>false</EmbeddedIcon>
					<Width>680</Width>
					<Height>300</Height>
					<BackgroundColor/>
					<BorderColor/>
					<ChartArea>
						<XOffset>50</XOffset>
						<YOffset>20</YOffset>
						<Width>610</Width>
						<Height>220</Height>
						<BackgroundColor>-1</BackgroundColor>
						<BorderColor>-9868951</BorderColor>
						<GridColor>-12566464</GridColor>
					</ChartArea>
					<Legend>
						<Place>SOUTH</Place>
						<TextColor>-12566464</TextColor>
						<Size>40</Size>
					</Legend>
					<Labels>
						<HorLabelsPosition>DEFAULT</HorLabelsPosition>
						<VerLabelsPosition>DEFAULT</VerLabelsPosition>
						<TextColor>-12566464</TextColor>
					</Labels>
					<ShowLegend>true</ShowLegend>
					<VerScaleFromExpression><![CDATA[0]]></VerScaleFromExpression>
					<VerScaleToExpression><![CDATA[1]]></VerScaleToExpression>
					<VerScaleType>AUTO</VerScaleType>
					<DrawLine>false</DrawLine>
					<Interpolation>LINEAR</Interpolation>
					<SamplesToKeep>100</SamplesToKeep>
					<HorScaleFromExpression><![CDATA[0]]></HorScaleFromExpression>
					<HorScaleToExpression><![CDATA[1]]></HorScaleToExpression>
					<HorScaleType>AUTO</HorScaleType>
    			</Plot>
				<Text>
					<Id>0</Id>
					<Name><![CDATA[text7]]></Name>
					<X>50</X><Y>510</Y>
					<Label><X>10</X><Y>0</Y></Label>
					<PublicFlag>true</PublicFlag>
					<PresentationFlag>true</PresentationFlag>
					<ShowLabel>false</ShowLabel>
					<DrawMode>SHAPE_DRAW_2D3D</DrawMode>
					<EmbeddedIcon>false</EmbeddedIcon>
					<Z>0</Z>
					<Rotation>0.0</Rotation>
					<Color>-12566464</Color>
					<Text><![CDATA[负向不极端]]></Text>
					<Font>
						<Name>SansSerif</Name>
						<Size>12</Size>
						<Style>1</Style>
					</Font>
					<Alignment>LEFT</Alignment>
				</Text>
    			<Plot>
					<Id>1659877227464</Id>
					<Name><![CDATA[chart1]]></Name>
					<X>0</X><Y>510</Y>
					<Label><X>0</X><Y>-10</Y></Label>
					<PublicFlag>true</PublicFlag>
					<PresentationFlag>true</PresentationFlag>
					<ShowLabel>false</ShowLabel>
					<DrawMode>SHAPE_DRAW_2D3D</DrawMode>
					<AutoUpdate>false</AutoUpdate>
					<OccurrenceAtTime>true</OccurrenceAtTime>
					<OccurrenceDate>1659945600000</OccurrenceDate>
					<OccurrenceTime Class="CodeUnitValue">
						<Code><![CDATA[0]]></Code>
						<Unit Class="TimeUnits"><![CDATA[SECOND]]></Unit>
					</OccurrenceTime>
					<RecurrenceCode Class="CodeUnitValue">
						<Code><![CDATA[1]]></Code>
						<Unit Class="TimeUnits"><![CDATA[SECOND]]></Unit>
					</RecurrenceCode>
					<EmbeddedIcon>false</EmbeddedIcon>
					<Width>680</Width>
					<Height>300</Height>
					<BackgroundColor/>
					<BorderColor/>
					<ChartArea>
						<XOffset>50</XOffset>
						<YOffset>20</YOffset>
						<Width>610</Width>
						<Height>220</Height>
						<BackgroundColor>-1</BackgroundColor>
						<BorderColor>-9868951</BorderColor>
						<GridColor>-12566464</GridColor>
					</ChartArea>
					<Legend>
						<Place>SOUTH</Place>
						<TextColor>-12566464</TextColor>
						<Size>40</Size>
					</Legend>
					<Labels>
						<HorLabelsPosition>DEFAULT</HorLabelsPosition>
						<VerLabelsPosition>DEFAULT</VerLabelsPosition>
						<TextColor>-12566464</TextColor>
					</Labels>
					<ShowLegend>true</ShowLegend>
					<VerScaleFromExpression><![CDATA[0]]></VerScaleFromExpression>
					<VerScaleToExpression><![CDATA[1]]></VerScaleToExpression>
					<VerScaleType>AUTO</VerScaleType>
					<DrawLine>false</DrawLine>
					<Interpolation>LINEAR</Interpolation>
					<SamplesToKeep>100</SamplesToKeep>
					<HorScaleFromExpression><![CDATA[0]]></HorScaleFromExpression>
					<HorScaleToExpression><![CDATA[1]]></HorScaleToExpression>
					<HorScaleType>AUTO</HorScaleType>
    			</Plot>
			</Presentation>

			<AllowParallelEvaluations>false</AllowParallelEvaluations>
			<UseFreeformParameters>false</UseFreeformParameters>
			<NumberOfRuns>10</NumberOfRuns>
			<FreeformParamValue>	
				<Id>1656570972731</Id>
			</FreeformParamValue>
			<FreeformParamValue>	
				<Id>1656571001151</Id>
			</FreeformParamValue>
			<FreeformParamValue>	
				<Id>1656571039859</Id>
			</FreeformParamValue>
			<FreeformParamValue>	
				<Id>1656571059261</Id>
			</FreeformParamValue>
			<FreeformParamValue>	
				<Id>1656571076177</Id>
			</FreeformParamValue>
			<FreeformParamValue>	
				<Id>1656571097272</Id>
			</FreeformParamValue>
			<FreeformParamValue>	
				<Id>1656571113078</Id>
			</FreeformParamValue>
			<FreeformParamValue>	
				<Id>1656571134721</Id>
			</FreeformParamValue>
			<FreeformParamValue>	
				<Id>1656571155628</Id>
			</FreeformParamValue>
			<FreeformParamValue>	
				<Id>1656571175977</Id>
			</FreeformParamValue>
			<FreeformParamValue>	
				<Id>1656571194202</Id>
			</FreeformParamValue>
			<RangeVariationParamValue>	
				<Id>1656570972731</Id>
				<Type>FIXED</Type>
			</RangeVariationParamValue>
			<RangeVariationParamValue>	
				<Id>1656571001151</Id>
				<Type>FIXED</Type>
			</RangeVariationParamValue>
			<RangeVariationParamValue>	
				<Id>1656571039859</Id>
				<Type>FIXED</Type>
			</RangeVariationParamValue>
			<RangeVariationParamValue>	
				<Id>1656571059261</Id>
				<Type>FIXED</Type>
			</RangeVariationParamValue>
			<RangeVariationParamValue>	
				<Id>1656571076177</Id>
				<Type>FIXED</Type>
			</RangeVariationParamValue>
			<RangeVariationParamValue>	
				<Id>1656571097272</Id>
				<Type>FIXED</Type>
			</RangeVariationParamValue>
			<RangeVariationParamValue>	
				<Id>1656571113078</Id>
				<Type>RANGE</Type>
				<From Class="CodeValue">
					<Code><![CDATA[0.1]]></Code>
				</From>
				<To Class="CodeValue">
					<Code><![CDATA[0.9]]></Code>
				</To>
				<Step Class="CodeValue">
					<Code><![CDATA[0.1]]></Code>
				</Step>
			</RangeVariationParamValue>
			<RangeVariationParamValue>	
				<Id>1656571134721</Id>
				<Type>FIXED</Type>
			</RangeVariationParamValue>
			<RangeVariationParamValue>	
				<Id>1656571155628</Id>
				<Type>FIXED</Type>
			</RangeVariationParamValue>
			<RangeVariationParamValue>	
				<Id>1656571175977</Id>
				<Type>FIXED</Type>
			</RangeVariationParamValue>
			<RangeVariationParamValue>	
				<Id>1656571194202</Id>
				<Type>FIXED</Type>
			</RangeVariationParamValue>
			<ModelTimeProperties>
				<StopOption><![CDATA[Stop at specified time]]></StopOption>
				<InitialDate><![CDATA[1656547200000]]></InitialDate>	
				<InitialTime><![CDATA[0.0]]></InitialTime>	
				<FinalDate><![CDATA[1659139200000]]></FinalDate>	
				<FinalTime><![CDATA[100.0]]></FinalTime>	
			</ModelTimeProperties>
			<PresentationProperties>
				<EnableZoomAndPanning>true</EnableZoomAndPanning>
				<Title><![CDATA[Model1 : SensitivityAnalysis]]></Title>
				<EnableDeveloperPanel>true</EnableDeveloperPanel>
				<ShowDeveloperPanelOnStart>false</ShowDeveloperPanelOnStart>
			</PresentationProperties>
			<ReplicationsProperties>
				<UseReplication>false</UseReplication>
				<FixedReplicationsNumber>true</FixedReplicationsNumber>
				<ReplicationPerIteration>10</ReplicationPerIteration>
				<MinimumReplication>2</MinimumReplication>
				<MaximumReplication>10</MaximumReplication>
				<ConfidenceLevel>LEVEL_80</ConfidenceLevel>
				<ErrorPercent>0.5</ErrorPercent>
				<ExpressionForConfidenceComputation><![CDATA[0]]></ExpressionForConfidenceComputation>
			</ReplicationsProperties>
		</ParamVariationExperiment>
		<!--   =========  Parameter Variation Experiment   ========  -->
		<ParamVariationExperiment ActiveObjectClassId="1656569257806">
			<Id>1659878640809</Id>
			<Name><![CDATA[SensitivityAnalysis1]]></Name>
			<ClientAreaTopLeft><X>0</X><Y>0</Y></ClientAreaTopLeft>
			<CommandLineArguments><![CDATA[]]></CommandLineArguments>
			<MaximumMemory>512</MaximumMemory>
			<RandomNumberGenerationType>fixedSeed</RandomNumberGenerationType>
			<CustomGeneratorCode>new Random()</CustomGeneratorCode>
			<BeforeEachExperimentRunCode><![CDATA[chart0.removeAll();
chart1.removeAll();
]]></BeforeEachExperimentRunCode>
			<AfterSimulationRunCode><![CDATA[Color color = lerpColor( (getCurrentIteration() - 1) / (double) (getMaximumIterations() - 1), blue, red );
chart0.addDataSet( root.负向极端DS, format( root.降热度影响 ), color, true, Chart.INTERPOLATION_LINEAR, 1, Chart.POINT_NONE );
chart1.addDataSet( root.负向不极端DS, format( root.降热度影响 ), color, true, Chart.INTERPOLATION_LINEAR, 1, Chart.POINT_NONE );
]]></AfterSimulationRunCode>
			<SeedValue>1</SeedValue>
			<SelectionModeForSimultaneousEvents>LIFO</SelectionModeForSimultaneousEvents>
			<VmArgs><![CDATA[]]></VmArgs>
			<LoadRootFromSnapshot>false</LoadRootFromSnapshot>

			<Presentation>
				<Text>
					<Id>0</Id>
					<Name><![CDATA[text]]></Name>
					<X>40</X><Y>30</Y>
					<Label><X>10</X><Y>0</Y></Label>
					<PublicFlag>true</PublicFlag>
					<PresentationFlag>true</PresentationFlag>
					<ShowLabel>false</ShowLabel>
					<DrawMode>SHAPE_DRAW_2D3D</DrawMode>
					<EmbeddedIcon>false</EmbeddedIcon>
					<Z>0</Z>
					<Rotation>0.0</Rotation>
					<Color>-12490271</Color>
					<Text><![CDATA[Model1 : SensitivityAnalysis1]]></Text>
					<Font>
						<Name>SansSerif</Name>
						<Size>24</Size>
						<Style>0</Style>
					</Font>
					<Alignment>LEFT</Alignment>
				</Text>
				<Text>
					<Id>0</Id>
					<Name><![CDATA[text1]]></Name>
					<X>50</X><Y>80</Y>
					<Label><X>10</X><Y>0</Y></Label>
					<PublicFlag>true</PublicFlag>
					<PresentationFlag>true</PresentationFlag>
					<ShowLabel>false</ShowLabel>
					<DrawMode>SHAPE_DRAW_2D3D</DrawMode>
					<EmbeddedIcon>false</EmbeddedIcon>
					<Z>0</Z>
					<Rotation>0.0</Rotation>
					<Color>-12171190</Color>
					<Text><![CDATA[迭代：]]></Text>
					<Font>
						<Name>SansSerif</Name>
						<Size>12</Size>
						<Style>0</Style>
					</Font>
					<Alignment>LEFT</Alignment>
				</Text>
				<Text>
					<Id>0</Id>
					<Name><![CDATA[text2]]></Name>
					<X>240</X><Y>80</Y>
					<Label><X>10</X><Y>0</Y></Label>
					<PublicFlag>true</PublicFlag>
					<PresentationFlag>true</PresentationFlag>
					<ShowLabel>false</ShowLabel>
					<DrawMode>SHAPE_DRAW_2D3D</DrawMode>
					<EmbeddedIcon>false</EmbeddedIcon>
					<Z>0</Z>
					<Rotation>0.0</Rotation>
					<Color>-12042869</Color>
					<Text><![CDATA[?]]></Text>
					<TextCode><![CDATA[format( getNumberOfCompletedIterations() )]]></TextCode>
					<Font>
						<Name>SansSerif</Name>
						<Size>12</Size>
						<Style>0</Style>
					</Font>
					<Alignment>RIGHT</Alignment>
				</Text>
				<Text>
					<Id>0</Id>
					<Name><![CDATA[text3]]></Name>
					<X>50</X><Y>110</Y>
					<Label><X>10</X><Y>0</Y></Label>
					<PublicFlag>true</PublicFlag>
					<PresentationFlag>true</PresentationFlag>
					<ShowLabel>false</ShowLabel>
					<DrawMode>SHAPE_DRAW_2D3D</DrawMode>
					<EmbeddedIcon>false</EmbeddedIcon>
					<Z>0</Z>
					<Rotation>0.0</Rotation>
					<Color>-12566464</Color>
					<Text><![CDATA[参数]]></Text>
					<Font>
						<Name>SansSerif</Name>
						<Size>12</Size>
						<Style>1</Style>
					</Font>
					<Alignment>LEFT</Alignment>
				</Text>
				<Line>
					<Id>0</Id>
					<Name><![CDATA[line]]></Name>
					<X>40</X><Y>130</Y>
					<Label><X>10</X><Y>0</Y></Label>
					<PublicFlag>true</PublicFlag>
					<PresentationFlag>true</PresentationFlag>
					<ShowLabel>false</ShowLabel>
					<DrawMode>SHAPE_DRAW_2D3D</DrawMode>
					<EmbeddedIcon>false</EmbeddedIcon>
					<Z>0</Z>
					<ZHeight>10</ZHeight>
					<LineWidth>2</LineWidth>
					<LineColor>-12566464</LineColor>
					<LineMaterial>null</LineMaterial>
					<LineStyle>SOLID</LineStyle>
					<BeginArrowSize>1</BeginArrowSize>
					<BeginArrowStyle>0</BeginArrowStyle>
					<EndArrowSize>1</EndArrowSize>
					<EndArrowStyle>0</EndArrowStyle>
					<Dx>210</Dx>
					<Dy>0</Dy>
					<Dz>0</Dz>
				</Line>
				<Text>
					<Id>0</Id>
					<Name><![CDATA[text4]]></Name>
					<X>50</X><Y>140</Y>
					<Label><X>10</X><Y>0</Y></Label>
					<PublicFlag>true</PublicFlag>
					<PresentationFlag>true</PresentationFlag>
					<ShowLabel>false</ShowLabel>
					<DrawMode>SHAPE_DRAW_2D3D</DrawMode>
					<EmbeddedIcon>false</EmbeddedIcon>
					<Z>0</Z>
					<Rotation>0.0</Rotation>
					<Color>-12171190</Color>
					<Text><![CDATA[降热度影响]]></Text>
					<Font>
						<Name>SansSerif</Name>
						<Size>12</Size>
						<Style>0</Style>
					</Font>
					<Alignment>LEFT</Alignment>
				</Text>
				<Text>
					<Id>0</Id>
					<Name><![CDATA[text5]]></Name>
					<X>240</X><Y>140</Y>
					<Label><X>10</X><Y>0</Y></Label>
					<PublicFlag>true</PublicFlag>
					<PresentationFlag>true</PresentationFlag>
					<ShowLabel>false</ShowLabel>
					<DrawMode>SHAPE_DRAW_2D3D</DrawMode>
					<EmbeddedIcon>false</EmbeddedIcon>
					<Z>0</Z>
					<Rotation>0.0</Rotation>
					<Color>-12042869</Color>
					<Text><![CDATA[?]]></Text>
					<TextCode><![CDATA[format( 降热度影响 )]]></TextCode>
					<Font>
						<Name>SansSerif</Name>
						<Size>12</Size>
						<Style>0</Style>
					</Font>
					<Alignment>RIGHT</Alignment>
				</Text>
				<Text>
					<Id>0</Id>
					<Name><![CDATA[text6]]></Name>
					<X>50</X><Y>180</Y>
					<Label><X>10</X><Y>0</Y></Label>
					<PublicFlag>true</PublicFlag>
					<PresentationFlag>true</PresentationFlag>
					<ShowLabel>false</ShowLabel>
					<DrawMode>SHAPE_DRAW_2D3D</DrawMode>
					<EmbeddedIcon>false</EmbeddedIcon>
					<Z>0</Z>
					<Rotation>0.0</Rotation>
					<Color>-12566464</Color>
					<Text><![CDATA[负向极端]]></Text>
					<Font>
						<Name>SansSerif</Name>
						<Size>12</Size>
						<Style>1</Style>
					</Font>
					<Alignment>LEFT</Alignment>
				</Text>
    			<Plot>
					<Id>1659878640810</Id>
					<Name><![CDATA[chart0]]></Name>
					<X>0</X><Y>180</Y>
					<Label><X>0</X><Y>-10</Y></Label>
					<PublicFlag>true</PublicFlag>
					<PresentationFlag>true</PresentationFlag>
					<ShowLabel>false</ShowLabel>
					<DrawMode>SHAPE_DRAW_2D3D</DrawMode>
					<AutoUpdate>false</AutoUpdate>
					<OccurrenceAtTime>true</OccurrenceAtTime>
					<OccurrenceDate>1659945600000</OccurrenceDate>
					<OccurrenceTime Class="CodeUnitValue">
						<Code><![CDATA[0]]></Code>
						<Unit Class="TimeUnits"><![CDATA[SECOND]]></Unit>
					</OccurrenceTime>
					<RecurrenceCode Class="CodeUnitValue">
						<Code><![CDATA[1]]></Code>
						<Unit Class="TimeUnits"><![CDATA[SECOND]]></Unit>
					</RecurrenceCode>
					<EmbeddedIcon>false</EmbeddedIcon>
					<Width>680</Width>
					<Height>300</Height>
					<BackgroundColor/>
					<BorderColor/>
					<ChartArea>
						<XOffset>50</XOffset>
						<YOffset>20</YOffset>
						<Width>610</Width>
						<Height>220</Height>
						<BackgroundColor>-1</BackgroundColor>
						<BorderColor>-9868951</BorderColor>
						<GridColor>-12566464</GridColor>
					</ChartArea>
					<Legend>
						<Place>SOUTH</Place>
						<TextColor>-12566464</TextColor>
						<Size>40</Size>
					</Legend>
					<Labels>
						<HorLabelsPosition>DEFAULT</HorLabelsPosition>
						<VerLabelsPosition>DEFAULT</VerLabelsPosition>
						<TextColor>-12566464</TextColor>
					</Labels>
					<ShowLegend>true</ShowLegend>
					<VerScaleFromExpression><![CDATA[0]]></VerScaleFromExpression>
					<VerScaleToExpression><![CDATA[1]]></VerScaleToExpression>
					<VerScaleType>AUTO</VerScaleType>
					<DrawLine>false</DrawLine>
					<Interpolation>LINEAR</Interpolation>
					<SamplesToKeep>100</SamplesToKeep>
					<HorScaleFromExpression><![CDATA[0]]></HorScaleFromExpression>
					<HorScaleToExpression><![CDATA[1]]></HorScaleToExpression>
					<HorScaleType>AUTO</HorScaleType>
    			</Plot>
				<Text>
					<Id>0</Id>
					<Name><![CDATA[text7]]></Name>
					<X>50</X><Y>510</Y>
					<Label><X>10</X><Y>0</Y></Label>
					<PublicFlag>true</PublicFlag>
					<PresentationFlag>true</PresentationFlag>
					<ShowLabel>false</ShowLabel>
					<DrawMode>SHAPE_DRAW_2D3D</DrawMode>
					<EmbeddedIcon>false</EmbeddedIcon>
					<Z>0</Z>
					<Rotation>0.0</Rotation>
					<Color>-12566464</Color>
					<Text><![CDATA[负向不极端]]></Text>
					<Font>
						<Name>SansSerif</Name>
						<Size>12</Size>
						<Style>1</Style>
					</Font>
					<Alignment>LEFT</Alignment>
				</Text>
    			<Plot>
					<Id>1659878640811</Id>
					<Name><![CDATA[chart1]]></Name>
					<X>0</X><Y>510</Y>
					<Label><X>0</X><Y>-10</Y></Label>
					<PublicFlag>true</PublicFlag>
					<PresentationFlag>true</PresentationFlag>
					<ShowLabel>false</ShowLabel>
					<DrawMode>SHAPE_DRAW_2D3D</DrawMode>
					<AutoUpdate>false</AutoUpdate>
					<OccurrenceAtTime>true</OccurrenceAtTime>
					<OccurrenceDate>1659945600000</OccurrenceDate>
					<OccurrenceTime Class="CodeUnitValue">
						<Code><![CDATA[0]]></Code>
						<Unit Class="TimeUnits"><![CDATA[SECOND]]></Unit>
					</OccurrenceTime>
					<RecurrenceCode Class="CodeUnitValue">
						<Code><![CDATA[1]]></Code>
						<Unit Class="TimeUnits"><![CDATA[SECOND]]></Unit>
					</RecurrenceCode>
					<EmbeddedIcon>false</EmbeddedIcon>
					<Width>680</Width>
					<Height>300</Height>
					<BackgroundColor/>
					<BorderColor/>
					<ChartArea>
						<XOffset>50</XOffset>
						<YOffset>20</YOffset>
						<Width>610</Width>
						<Height>220</Height>
						<BackgroundColor>-1</BackgroundColor>
						<BorderColor>-9868951</BorderColor>
						<GridColor>-12566464</GridColor>
					</ChartArea>
					<Legend>
						<Place>SOUTH</Place>
						<TextColor>-12566464</TextColor>
						<Size>40</Size>
					</Legend>
					<Labels>
						<HorLabelsPosition>DEFAULT</HorLabelsPosition>
						<VerLabelsPosition>DEFAULT</VerLabelsPosition>
						<TextColor>-12566464</TextColor>
					</Labels>
					<ShowLegend>true</ShowLegend>
					<VerScaleFromExpression><![CDATA[0]]></VerScaleFromExpression>
					<VerScaleToExpression><![CDATA[1]]></VerScaleToExpression>
					<VerScaleType>AUTO</VerScaleType>
					<DrawLine>false</DrawLine>
					<Interpolation>LINEAR</Interpolation>
					<SamplesToKeep>100</SamplesToKeep>
					<HorScaleFromExpression><![CDATA[0]]></HorScaleFromExpression>
					<HorScaleToExpression><![CDATA[1]]></HorScaleToExpression>
					<HorScaleType>AUTO</HorScaleType>
    			</Plot>
			</Presentation>

			<AllowParallelEvaluations>false</AllowParallelEvaluations>
			<UseFreeformParameters>false</UseFreeformParameters>
			<NumberOfRuns>10</NumberOfRuns>
			<FreeformParamValue>	
				<Id>1656570972731</Id>
			</FreeformParamValue>
			<FreeformParamValue>	
				<Id>1656571001151</Id>
			</FreeformParamValue>
			<FreeformParamValue>	
				<Id>1656571039859</Id>
			</FreeformParamValue>
			<FreeformParamValue>	
				<Id>1656571059261</Id>
			</FreeformParamValue>
			<FreeformParamValue>	
				<Id>1656571076177</Id>
			</FreeformParamValue>
			<FreeformParamValue>	
				<Id>1656571097272</Id>
			</FreeformParamValue>
			<FreeformParamValue>	
				<Id>1656571113078</Id>
			</FreeformParamValue>
			<FreeformParamValue>	
				<Id>1656571134721</Id>
			</FreeformParamValue>
			<FreeformParamValue>	
				<Id>1656571155628</Id>
			</FreeformParamValue>
			<FreeformParamValue>	
				<Id>1656571175977</Id>
			</FreeformParamValue>
			<FreeformParamValue>	
				<Id>1656571194202</Id>
			</FreeformParamValue>
			<RangeVariationParamValue>	
				<Id>1656570972731</Id>
				<Type>FIXED</Type>
			</RangeVariationParamValue>
			<RangeVariationParamValue>	
				<Id>1656571001151</Id>
				<Type>FIXED</Type>
			</RangeVariationParamValue>
			<RangeVariationParamValue>	
				<Id>1656571039859</Id>
				<Type>FIXED</Type>
			</RangeVariationParamValue>
			<RangeVariationParamValue>	
				<Id>1656571059261</Id>
				<Type>FIXED</Type>
			</RangeVariationParamValue>
			<RangeVariationParamValue>	
				<Id>1656571076177</Id>
				<Type>FIXED</Type>
			</RangeVariationParamValue>
			<RangeVariationParamValue>	
				<Id>1656571097272</Id>
				<Type>FIXED</Type>
			</RangeVariationParamValue>
			<RangeVariationParamValue>	
				<Id>1656571113078</Id>
				<Type>FIXED</Type>
			</RangeVariationParamValue>
			<RangeVariationParamValue>	
				<Id>1656571134721</Id>
				<Type>FIXED</Type>
			</RangeVariationParamValue>
			<RangeVariationParamValue>	
				<Id>1656571155628</Id>
				<Type>FIXED</Type>
			</RangeVariationParamValue>
			<RangeVariationParamValue>	
				<Id>1656571175977</Id>
				<Type>FIXED</Type>
			</RangeVariationParamValue>
			<RangeVariationParamValue>	
				<Id>1656571194202</Id>
				<Type>RANGE</Type>
				<From Class="CodeValue">
					<Code><![CDATA[0.1]]></Code>
				</From>
				<To Class="CodeValue">
					<Code><![CDATA[0.9]]></Code>
				</To>
				<Step Class="CodeValue">
					<Code><![CDATA[0.1]]></Code>
				</Step>
			</RangeVariationParamValue>
			<ModelTimeProperties>
				<StopOption><![CDATA[Stop at specified time]]></StopOption>
				<InitialDate><![CDATA[1656547200000]]></InitialDate>	
				<InitialTime><![CDATA[0.0]]></InitialTime>	
				<FinalDate><![CDATA[1659139200000]]></FinalDate>	
				<FinalTime><![CDATA[100.0]]></FinalTime>	
			</ModelTimeProperties>
			<PresentationProperties>
				<EnableZoomAndPanning>true</EnableZoomAndPanning>
				<Title><![CDATA[Model1 : SensitivityAnalysis1]]></Title>
				<EnableDeveloperPanel>true</EnableDeveloperPanel>
				<ShowDeveloperPanelOnStart>false</ShowDeveloperPanelOnStart>
			</PresentationProperties>
			<ReplicationsProperties>
				<UseReplication>false</UseReplication>
				<FixedReplicationsNumber>true</FixedReplicationsNumber>
				<ReplicationPerIteration>10</ReplicationPerIteration>
				<MinimumReplication>2</MinimumReplication>
				<MaximumReplication>10</MaximumReplication>
				<ConfidenceLevel>LEVEL_80</ConfidenceLevel>
				<ErrorPercent>0.5</ErrorPercent>
				<ExpressionForConfidenceComputation><![CDATA[0]]></ExpressionForConfidenceComputation>
			</ReplicationsProperties>
		</ParamVariationExperiment>
		<!--   =========  Parameter Variation Experiment   ========  -->
		<ParamVariationExperiment ActiveObjectClassId="1656569257806">
			<Id>1659878812673</Id>
			<Name><![CDATA[SensitivityAnalysis2]]></Name>
			<ClientAreaTopLeft><X>0</X><Y>0</Y></ClientAreaTopLeft>
			<CommandLineArguments><![CDATA[]]></CommandLineArguments>
			<MaximumMemory>512</MaximumMemory>
			<RandomNumberGenerationType>fixedSeed</RandomNumberGenerationType>
			<CustomGeneratorCode>new Random()</CustomGeneratorCode>
			<BeforeEachExperimentRunCode><![CDATA[chart0.removeAll();
chart1.removeAll();
]]></BeforeEachExperimentRunCode>
			<AfterSimulationRunCode><![CDATA[Color color = lerpColor( (getCurrentIteration() - 1) / (double) (getMaximumIterations() - 1), blue, red );
chart0.addDataSet( root.负向极端DS, format( root.有生活压力影响 ), color, true, Chart.INTERPOLATION_LINEAR, 1, Chart.POINT_NONE );
chart1.addDataSet( root.负向不极端DS, format( root.有生活压力影响 ), color, true, Chart.INTERPOLATION_LINEAR, 1, Chart.POINT_NONE );
]]></AfterSimulationRunCode>
			<SeedValue>1</SeedValue>
			<SelectionModeForSimultaneousEvents>LIFO</SelectionModeForSimultaneousEvents>
			<VmArgs><![CDATA[]]></VmArgs>
			<LoadRootFromSnapshot>false</LoadRootFromSnapshot>

			<Presentation>
				<Text>
					<Id>0</Id>
					<Name><![CDATA[text]]></Name>
					<X>40</X><Y>30</Y>
					<Label><X>10</X><Y>0</Y></Label>
					<PublicFlag>true</PublicFlag>
					<PresentationFlag>true</PresentationFlag>
					<ShowLabel>false</ShowLabel>
					<DrawMode>SHAPE_DRAW_2D3D</DrawMode>
					<EmbeddedIcon>false</EmbeddedIcon>
					<Z>0</Z>
					<Rotation>0.0</Rotation>
					<Color>-12490271</Color>
					<Text><![CDATA[Model1 : SensitivityAnalysis2]]></Text>
					<Font>
						<Name>SansSerif</Name>
						<Size>24</Size>
						<Style>0</Style>
					</Font>
					<Alignment>LEFT</Alignment>
				</Text>
				<Text>
					<Id>0</Id>
					<Name><![CDATA[text1]]></Name>
					<X>50</X><Y>80</Y>
					<Label><X>10</X><Y>0</Y></Label>
					<PublicFlag>true</PublicFlag>
					<PresentationFlag>true</PresentationFlag>
					<ShowLabel>false</ShowLabel>
					<DrawMode>SHAPE_DRAW_2D3D</DrawMode>
					<EmbeddedIcon>false</EmbeddedIcon>
					<Z>0</Z>
					<Rotation>0.0</Rotation>
					<Color>-12171190</Color>
					<Text><![CDATA[迭代：]]></Text>
					<Font>
						<Name>SansSerif</Name>
						<Size>12</Size>
						<Style>0</Style>
					</Font>
					<Alignment>LEFT</Alignment>
				</Text>
				<Text>
					<Id>0</Id>
					<Name><![CDATA[text2]]></Name>
					<X>240</X><Y>80</Y>
					<Label><X>10</X><Y>0</Y></Label>
					<PublicFlag>true</PublicFlag>
					<PresentationFlag>true</PresentationFlag>
					<ShowLabel>false</ShowLabel>
					<DrawMode>SHAPE_DRAW_2D3D</DrawMode>
					<EmbeddedIcon>false</EmbeddedIcon>
					<Z>0</Z>
					<Rotation>0.0</Rotation>
					<Color>-12042869</Color>
					<Text><![CDATA[?]]></Text>
					<TextCode><![CDATA[format( getNumberOfCompletedIterations() )]]></TextCode>
					<Font>
						<Name>SansSerif</Name>
						<Size>12</Size>
						<Style>0</Style>
					</Font>
					<Alignment>RIGHT</Alignment>
				</Text>
				<Text>
					<Id>0</Id>
					<Name><![CDATA[text3]]></Name>
					<X>50</X><Y>110</Y>
					<Label><X>10</X><Y>0</Y></Label>
					<PublicFlag>true</PublicFlag>
					<PresentationFlag>true</PresentationFlag>
					<ShowLabel>false</ShowLabel>
					<DrawMode>SHAPE_DRAW_2D3D</DrawMode>
					<EmbeddedIcon>false</EmbeddedIcon>
					<Z>0</Z>
					<Rotation>0.0</Rotation>
					<Color>-12566464</Color>
					<Text><![CDATA[参数]]></Text>
					<Font>
						<Name>SansSerif</Name>
						<Size>12</Size>
						<Style>1</Style>
					</Font>
					<Alignment>LEFT</Alignment>
				</Text>
				<Line>
					<Id>0</Id>
					<Name><![CDATA[line]]></Name>
					<X>40</X><Y>130</Y>
					<Label><X>10</X><Y>0</Y></Label>
					<PublicFlag>true</PublicFlag>
					<PresentationFlag>true</PresentationFlag>
					<ShowLabel>false</ShowLabel>
					<DrawMode>SHAPE_DRAW_2D3D</DrawMode>
					<EmbeddedIcon>false</EmbeddedIcon>
					<Z>0</Z>
					<ZHeight>10</ZHeight>
					<LineWidth>2</LineWidth>
					<LineColor>-12566464</LineColor>
					<LineMaterial>null</LineMaterial>
					<LineStyle>SOLID</LineStyle>
					<BeginArrowSize>1</BeginArrowSize>
					<BeginArrowStyle>0</BeginArrowStyle>
					<EndArrowSize>1</EndArrowSize>
					<EndArrowStyle>0</EndArrowStyle>
					<Dx>210</Dx>
					<Dy>0</Dy>
					<Dz>0</Dz>
				</Line>
				<Text>
					<Id>0</Id>
					<Name><![CDATA[text4]]></Name>
					<X>50</X><Y>140</Y>
					<Label><X>10</X><Y>0</Y></Label>
					<PublicFlag>true</PublicFlag>
					<PresentationFlag>true</PresentationFlag>
					<ShowLabel>false</ShowLabel>
					<DrawMode>SHAPE_DRAW_2D3D</DrawMode>
					<EmbeddedIcon>false</EmbeddedIcon>
					<Z>0</Z>
					<Rotation>0.0</Rotation>
					<Color>-12171190</Color>
					<Text><![CDATA[有生活压力影响]]></Text>
					<Font>
						<Name>SansSerif</Name>
						<Size>12</Size>
						<Style>0</Style>
					</Font>
					<Alignment>LEFT</Alignment>
				</Text>
				<Text>
					<Id>0</Id>
					<Name><![CDATA[text5]]></Name>
					<X>240</X><Y>140</Y>
					<Label><X>10</X><Y>0</Y></Label>
					<PublicFlag>true</PublicFlag>
					<PresentationFlag>true</PresentationFlag>
					<ShowLabel>false</ShowLabel>
					<DrawMode>SHAPE_DRAW_2D3D</DrawMode>
					<EmbeddedIcon>false</EmbeddedIcon>
					<Z>0</Z>
					<Rotation>0.0</Rotation>
					<Color>-12042869</Color>
					<Text><![CDATA[?]]></Text>
					<TextCode><![CDATA[format( 有生活压力影响 )]]></TextCode>
					<Font>
						<Name>SansSerif</Name>
						<Size>12</Size>
						<Style>0</Style>
					</Font>
					<Alignment>RIGHT</Alignment>
				</Text>
				<Text>
					<Id>0</Id>
					<Name><![CDATA[text6]]></Name>
					<X>50</X><Y>180</Y>
					<Label><X>10</X><Y>0</Y></Label>
					<PublicFlag>true</PublicFlag>
					<PresentationFlag>true</PresentationFlag>
					<ShowLabel>false</ShowLabel>
					<DrawMode>SHAPE_DRAW_2D3D</DrawMode>
					<EmbeddedIcon>false</EmbeddedIcon>
					<Z>0</Z>
					<Rotation>0.0</Rotation>
					<Color>-12566464</Color>
					<Text><![CDATA[负向极端]]></Text>
					<Font>
						<Name>SansSerif</Name>
						<Size>12</Size>
						<Style>1</Style>
					</Font>
					<Alignment>LEFT</Alignment>
				</Text>
    			<Plot>
					<Id>1659878812674</Id>
					<Name><![CDATA[chart0]]></Name>
					<X>0</X><Y>180</Y>
					<Label><X>0</X><Y>-10</Y></Label>
					<PublicFlag>true</PublicFlag>
					<PresentationFlag>true</PresentationFlag>
					<ShowLabel>false</ShowLabel>
					<DrawMode>SHAPE_DRAW_2D3D</DrawMode>
					<AutoUpdate>false</AutoUpdate>
					<OccurrenceAtTime>true</OccurrenceAtTime>
					<OccurrenceDate>1659945600000</OccurrenceDate>
					<OccurrenceTime Class="CodeUnitValue">
						<Code><![CDATA[0]]></Code>
						<Unit Class="TimeUnits"><![CDATA[SECOND]]></Unit>
					</OccurrenceTime>
					<RecurrenceCode Class="CodeUnitValue">
						<Code><![CDATA[1]]></Code>
						<Unit Class="TimeUnits"><![CDATA[SECOND]]></Unit>
					</RecurrenceCode>
					<EmbeddedIcon>false</EmbeddedIcon>
					<Width>680</Width>
					<Height>300</Height>
					<BackgroundColor/>
					<BorderColor/>
					<ChartArea>
						<XOffset>50</XOffset>
						<YOffset>20</YOffset>
						<Width>610</Width>
						<Height>220</Height>
						<BackgroundColor>-1</BackgroundColor>
						<BorderColor>-9868951</BorderColor>
						<GridColor>-12566464</GridColor>
					</ChartArea>
					<Legend>
						<Place>SOUTH</Place>
						<TextColor>-12566464</TextColor>
						<Size>40</Size>
					</Legend>
					<Labels>
						<HorLabelsPosition>DEFAULT</HorLabelsPosition>
						<VerLabelsPosition>DEFAULT</VerLabelsPosition>
						<TextColor>-12566464</TextColor>
					</Labels>
					<ShowLegend>true</ShowLegend>
					<VerScaleFromExpression><![CDATA[0]]></VerScaleFromExpression>
					<VerScaleToExpression><![CDATA[1]]></VerScaleToExpression>
					<VerScaleType>AUTO</VerScaleType>
					<DrawLine>false</DrawLine>
					<Interpolation>LINEAR</Interpolation>
					<SamplesToKeep>100</SamplesToKeep>
					<HorScaleFromExpression><![CDATA[0]]></HorScaleFromExpression>
					<HorScaleToExpression><![CDATA[1]]></HorScaleToExpression>
					<HorScaleType>AUTO</HorScaleType>
    			</Plot>
				<Text>
					<Id>0</Id>
					<Name><![CDATA[text7]]></Name>
					<X>50</X><Y>510</Y>
					<Label><X>10</X><Y>0</Y></Label>
					<PublicFlag>true</PublicFlag>
					<PresentationFlag>true</PresentationFlag>
					<ShowLabel>false</ShowLabel>
					<DrawMode>SHAPE_DRAW_2D3D</DrawMode>
					<EmbeddedIcon>false</EmbeddedIcon>
					<Z>0</Z>
					<Rotation>0.0</Rotation>
					<Color>-12566464</Color>
					<Text><![CDATA[负向不极端]]></Text>
					<Font>
						<Name>SansSerif</Name>
						<Size>12</Size>
						<Style>1</Style>
					</Font>
					<Alignment>LEFT</Alignment>
				</Text>
    			<Plot>
					<Id>1659878812675</Id>
					<Name><![CDATA[chart1]]></Name>
					<X>0</X><Y>510</Y>
					<Label><X>0</X><Y>-10</Y></Label>
					<PublicFlag>true</PublicFlag>
					<PresentationFlag>true</PresentationFlag>
					<ShowLabel>false</ShowLabel>
					<DrawMode>SHAPE_DRAW_2D3D</DrawMode>
					<AutoUpdate>false</AutoUpdate>
					<OccurrenceAtTime>true</OccurrenceAtTime>
					<OccurrenceDate>1659945600000</OccurrenceDate>
					<OccurrenceTime Class="CodeUnitValue">
						<Code><![CDATA[0]]></Code>
						<Unit Class="TimeUnits"><![CDATA[SECOND]]></Unit>
					</OccurrenceTime>
					<RecurrenceCode Class="CodeUnitValue">
						<Code><![CDATA[1]]></Code>
						<Unit Class="TimeUnits"><![CDATA[SECOND]]></Unit>
					</RecurrenceCode>
					<EmbeddedIcon>false</EmbeddedIcon>
					<Width>680</Width>
					<Height>300</Height>
					<BackgroundColor/>
					<BorderColor/>
					<ChartArea>
						<XOffset>50</XOffset>
						<YOffset>20</YOffset>
						<Width>610</Width>
						<Height>220</Height>
						<BackgroundColor>-1</BackgroundColor>
						<BorderColor>-9868951</BorderColor>
						<GridColor>-12566464</GridColor>
					</ChartArea>
					<Legend>
						<Place>SOUTH</Place>
						<TextColor>-12566464</TextColor>
						<Size>40</Size>
					</Legend>
					<Labels>
						<HorLabelsPosition>DEFAULT</HorLabelsPosition>
						<VerLabelsPosition>DEFAULT</VerLabelsPosition>
						<TextColor>-12566464</TextColor>
					</Labels>
					<ShowLegend>true</ShowLegend>
					<VerScaleFromExpression><![CDATA[0]]></VerScaleFromExpression>
					<VerScaleToExpression><![CDATA[1]]></VerScaleToExpression>
					<VerScaleType>AUTO</VerScaleType>
					<DrawLine>false</DrawLine>
					<Interpolation>LINEAR</Interpolation>
					<SamplesToKeep>100</SamplesToKeep>
					<HorScaleFromExpression><![CDATA[0]]></HorScaleFromExpression>
					<HorScaleToExpression><![CDATA[1]]></HorScaleToExpression>
					<HorScaleType>AUTO</HorScaleType>
    			</Plot>
			</Presentation>

			<AllowParallelEvaluations>false</AllowParallelEvaluations>
			<UseFreeformParameters>false</UseFreeformParameters>
			<NumberOfRuns>10</NumberOfRuns>
			<FreeformParamValue>	
				<Id>1656570972731</Id>
			</FreeformParamValue>
			<FreeformParamValue>	
				<Id>1656571001151</Id>
			</FreeformParamValue>
			<FreeformParamValue>	
				<Id>1656571039859</Id>
			</FreeformParamValue>
			<FreeformParamValue>	
				<Id>1656571059261</Id>
			</FreeformParamValue>
			<FreeformParamValue>	
				<Id>1656571076177</Id>
			</FreeformParamValue>
			<FreeformParamValue>	
				<Id>1656571097272</Id>
			</FreeformParamValue>
			<FreeformParamValue>	
				<Id>1656571113078</Id>
			</FreeformParamValue>
			<FreeformParamValue>	
				<Id>1656571134721</Id>
			</FreeformParamValue>
			<FreeformParamValue>	
				<Id>1656571155628</Id>
			</FreeformParamValue>
			<FreeformParamValue>	
				<Id>1656571175977</Id>
			</FreeformParamValue>
			<FreeformParamValue>	
				<Id>1656571194202</Id>
			</FreeformParamValue>
			<RangeVariationParamValue>	
				<Id>1656570972731</Id>
				<Type>FIXED</Type>
			</RangeVariationParamValue>
			<RangeVariationParamValue>	
				<Id>1656571001151</Id>
				<Type>FIXED</Type>
			</RangeVariationParamValue>
			<RangeVariationParamValue>	
				<Id>1656571039859</Id>
				<Type>FIXED</Type>
			</RangeVariationParamValue>
			<RangeVariationParamValue>	
				<Id>1656571059261</Id>
				<Type>FIXED</Type>
			</RangeVariationParamValue>
			<RangeVariationParamValue>	
				<Id>1656571076177</Id>
				<Type>FIXED</Type>
			</RangeVariationParamValue>
			<RangeVariationParamValue>	
				<Id>1656571097272</Id>
				<Type>FIXED</Type>
			</RangeVariationParamValue>
			<RangeVariationParamValue>	
				<Id>1656571113078</Id>
				<Type>FIXED</Type>
			</RangeVariationParamValue>
			<RangeVariationParamValue>	
				<Id>1656571134721</Id>
				<Type>RANGE</Type>
				<From Class="CodeValue">
					<Code><![CDATA[0]]></Code>
				</From>
				<To Class="CodeValue">
					<Code><![CDATA[0.9]]></Code>
				</To>
				<Step Class="CodeValue">
					<Code><![CDATA[0.1]]></Code>
				</Step>
			</RangeVariationParamValue>
			<RangeVariationParamValue>	
				<Id>1656571155628</Id>
				<Type>FIXED</Type>
			</RangeVariationParamValue>
			<RangeVariationParamValue>	
				<Id>1656571175977</Id>
				<Type>FIXED</Type>
			</RangeVariationParamValue>
			<RangeVariationParamValue>	
				<Id>1656571194202</Id>
				<Type>FIXED</Type>
			</RangeVariationParamValue>
			<ModelTimeProperties>
				<StopOption><![CDATA[Stop at specified time]]></StopOption>
				<InitialDate><![CDATA[1656547200000]]></InitialDate>	
				<InitialTime><![CDATA[0.0]]></InitialTime>	
				<FinalDate><![CDATA[1659139200000]]></FinalDate>	
				<FinalTime><![CDATA[100.0]]></FinalTime>	
			</ModelTimeProperties>
			<PresentationProperties>
				<EnableZoomAndPanning>true</EnableZoomAndPanning>
				<Title><![CDATA[Model1 : SensitivityAnalysis2]]></Title>
				<EnableDeveloperPanel>true</EnableDeveloperPanel>
				<ShowDeveloperPanelOnStart>false</ShowDeveloperPanelOnStart>
			</PresentationProperties>
			<ReplicationsProperties>
				<UseReplication>false</UseReplication>
				<FixedReplicationsNumber>true</FixedReplicationsNumber>
				<ReplicationPerIteration>10</ReplicationPerIteration>
				<MinimumReplication>2</MinimumReplication>
				<MaximumReplication>10</MaximumReplication>
				<ConfidenceLevel>LEVEL_80</ConfidenceLevel>
				<ErrorPercent>0.5</ErrorPercent>
				<ExpressionForConfidenceComputation><![CDATA[0]]></ExpressionForConfidenceComputation>
			</ReplicationsProperties>
		</ParamVariationExperiment>	
	</Experiments>
    <RequiredLibraryReference>
		<LibraryName><![CDATA[com.anylogic.libraries.modules.markup_descriptors]]></LibraryName>
		<VersionMajor>1</VersionMajor>
		<VersionMinor>0</VersionMinor>
		<VersionBuild>0</VersionBuild>
    </RequiredLibraryReference>
</Model>
</AnyLogicWorkspace>
